# Supplementary material for: Identification, classification, and stress-responsive regulation of HAK family genes in poplar
Source: Front Plant Sci. 2025 Nov 14;16:1690537. doi: 10.3389/fpls.2025.1690537 (PMC12660106; doi:10.3389/fpls.2025.1690537)
Supplement: Supplementary Table 1 — Message of HAKs identified in poplar. [file Table1.xlsx]

## Sheet: Sheet1
Table S1. Message of HAKs identified in poplar.
Populus trichocarpa
Query	Hit type	PSSM-ID	From	To	E-Value	Bitscore	Accession	Short name	Incomplete	Superfamily
Potri.014G132500.1.p	non-specific	215079	3	772	0	840.17	PLN00151	PLN00151	-	cl15781
Potri.014G144900.1.p	specific	215077	1	784	0	1636.85	PLN00148	PLN00148	-	cl15781
Potri.007G068200.2.p	non-specific	215077	1	233	8.52289e-70	227.786	PLN00148	PLN00148	N	cl15781
Potri.009G073500.1.p	non-specific	215077	3	761	0	1022.45	PLN00148	PLN00148	-	cl15781
Potri.019G056500.10.p	non-specific	177753	1	793	0	1154.22	PLN00149	PLN00149	-	cl15781
Potri.015G034200.1.p	non-specific	215077	3	790	0	849.883	PLN00148	PLN00148	-	cl15781
Potri.002G237500.3.p	specific	215077	63	833	0	1587.54	PLN00148	PLN00148	-	cl15781
Potri.012G043501.1.p	non-specific	215077	22	789	0	847.572	PLN00148	PLN00148	-	cl15781
Potri.003G109700.1.p	non-specific	215078	17	798	0	931.597	PLN00150	PLN00150	-	cl15781
Potri.003G133900.1.p	non-specific	215077	12	776	0	1121.06	PLN00148	PLN00148	-	cl15781
Potri.003G109800.3.p	non-specific	215078	13	790	0	879.98	PLN00150	PLN00150	-	cl15781
Potri.003G023900.1.p	specific	215079	4	855	0	1619.04	PLN00151	PLN00151	-	cl15781
Potri.003G148200.1.p	non-specific	215077	1	746	0	958.124	PLN00148	PLN00148	-	cl15781
Potri.001G069799.1.p	non-specific	215079	33	656	0	818.599	PLN00151	PLN00151	-	cl15781
Potri.001G205500.1.p	specific	215079	1	860	0	1578.21	PLN00151	PLN00151	-	cl15781
Potri.001G082267.1.p	non-specific	215077	1	58	9.37124e-16	68.6982	PLN00148	PLN00148	N	cl15781
Potri.001G045200.1.p	non-specific	215079	14	821	0	904.113	PLN00151	PLN00151	-	cl15781
Potri.001G123800.1.p	non-specific	215078	17	798	0	940.841	PLN00150	PLN00150	-	cl15781
Potri.001G123700.1.p	non-specific	215078	14	791	0	876.513	PLN00150	PLN00150	-	cl15781
Potri.001G069650.1.p	non-specific	215079	28	815	0	904.113	PLN00151	PLN00151	-	cl15781
Potri.010G100800.1.p	specific	426935	75	642	0	595.664	pfam02705	K_trans	-	cl15781
Potri.010G094400.1.p	specific	215079	8	847	0	1646.01	PLN00151	PLN00151	-	cl15781
Potri.010G094300.1.p	specific	177753	1	780	0	1607.21	PLN00149	PLN00149	-	cl15781
Potri.005G095900.1.p	non-specific	215077	1	723	0	895.722	PLN00148	PLN00148	-	cl15781
Potri.008G147400.1.p	specific	177753	1	780	0	1596.04	PLN00149	PLN00149	-	cl15781
Potri.008G140800.1.p	specific	426935	87	654	0	590.271	pfam02705	K_trans	-	cl15781
Potri.008G147300.3.p	non-specific	215079	1	598	0	1099.02	PLN00151	PLN00151	C	cl15781
Potri.013G083400.3.p	non-specific	177753	1	790	0	1127.64	PLN00149	PLN00149	-	cl15781
Populus tomentosa
Query	Hit type	PSSM-ID	From	To	E-Value	Bitscore	Accession	Short name	Incomplete	Superfamily
KAG6735929.1	non-specific	426935	1	458	2.46186e-156	458.918	pfam02705	K_trans	-	cl15781
KAG6736057.1	non-specific	426935	8	187	6.73339e-58	196.597	pfam02705	K_trans	N	cl15781
KAG6737686.1	specific	426935	74	667	0	701.594	pfam02705	K_trans	-	cl15781
KAG6738603.1	specific	426935	69	717	0	567.159	pfam02705	K_trans	-	cl15781
KAG6741170.1	non-specific	426935	110	301	1.17296e-51	184.271	pfam02705	K_trans	C	cl15781
KAG6741171.1	non-specific	426935	55	441	6.13028e-74	243.206	pfam02705	K_trans	-	cl15781
KAG6745737.1	specific	426935	76	658	0	532.491	pfam02705	K_trans	-	cl15781
KAG6746757.1	specific	426935	26	612	0	536.728	pfam02705	K_trans	-	cl15781
KAG6748490.1	specific	426935	65	671	0	668.852	pfam02705	K_trans	-	cl15781
KAG6748600.1	specific	426935	28	602	0	662.304	pfam02705	K_trans	-	cl15781
KAG6749894.1	specific	426935	124	695	0	689.268	pfam02705	K_trans	-	cl15781
KAG6750003.1	specific	426935	47	675	0	635.34	pfam02705	K_trans	-	cl15781
KAG6750942.1	specific	426935	71	681	0	677.326	pfam02705	K_trans	-	cl15781
KAG6752085.1	specific	426935	55	665	0	676.556	pfam02705	K_trans	-	cl15781
KAG6752843.1	non-specific	426935	36	370	2.81239e-67	224.332	pfam02705	K_trans	N	cl15781
KAG6753812.1	non-specific	426935	25	289	3.8867e-54	187.738	pfam02705	K_trans	-	cl15781
KAG6757527.1	specific	426935	246	980	0	616.85	pfam02705	K_trans	-	cl15781
KAG6757528.1	non-specific	426935	23	428	1.66144e-172	500.135	pfam02705	K_trans	N	cl15781
KAG6757579.1	specific	426935	78	645	0	602.983	pfam02705	K_trans	-	cl15781
KAG6759410.1	specific	426935	992	1768	0	601.442	pfam02705	K_trans	-	cl15781
KAG6759461.1	specific	426935	80	647	0	596.82	pfam02705	K_trans	-	cl15781
KAG6761183.1	specific	426935	29	608	0	559.07	pfam02705	K_trans	-	cl15781
KAG6762482.1	specific	426935	29	581	0	621.472	pfam02705	K_trans	-	cl15781
KAG6764360.1	non-specific	426935	16	596	1.87922e-152	452.755	pfam02705	K_trans	-	cl15781
KAG6764411.1	non-specific	426935	103	575	6.72667e-133	398.442	pfam02705	K_trans	C	cl15781
KAG6764412.1	specific	426935	63	689	0	650.748	pfam02705	K_trans	-	cl15781
KAG6766020.1	non-specific	426935	68	448	1.14543e-138	410.383	pfam02705	K_trans	-	cl15781
KAG6766073.1	specific	426935	925	1508	0	681.178	pfam02705	K_trans	-	cl15781
KAG6768261.1	non-specific	426935	1	169	4.37487e-40	146.136	pfam02705	K_trans	N	cl15781
KAG6768262.1	non-specific	426935	7	131	1.94271e-36	131.113	pfam02705	K_trans	NC	cl15781
KAG6773714.1	non-specific	426935	46	390	1.9067e-116	355.299	pfam02705	K_trans	C	cl15781
KAG6780279.1	non-specific	426935	108	838	9.26504e-176	522.861	pfam02705	K_trans	-	cl15781
KAG6780917.1	specific	426935	60	631	0	610.687	pfam02705	K_trans	-	cl15781
KAG6781127.1	specific	426935	15	607	0	555.218	pfam02705	K_trans	-	cl15781
KAG6781239.1	non-specific	426935	24	514	3.53109e-164	481.26	pfam02705	K_trans	-	cl15781
KAG6782020.1	specific	426935	108	762	0	538.654	pfam02705	K_trans	-	cl15781
KAG6782638.1	specific	426935	60	631	0	607.605	pfam02705	K_trans	-	cl15781
KAG6782837.1	specific	426935	15	607	0	547.899	pfam02705	K_trans	-	cl15781
KAG6782953.1	specific	426935	24	599	0	647.281	pfam02705	K_trans	-	cl15781
KAG6785302.1	specific	426935	17	591	0	661.918	pfam02705	K_trans	-	cl15781
KAG6788040.1	specific	426935	65	657	0	640.732	pfam02705	K_trans	-	cl15781
KAG6788041.1	specific	426935	64	633	0	657.681	pfam02705	K_trans	-	cl15781
KAG6788492.1	specific	426935	60	631	0	620.317	pfam02705	K_trans	-	cl15781
KAG6789070.1	non-specific	426935	68	464	4.66211e-140	412.694	pfam02705	K_trans	C	cl15781
KAG6791409.1	specific	426935	68	636	0	668.467	pfam02705	K_trans	-	cl15781
KAG6791410.1	specific	426935	64	633	0	662.304	pfam02705	K_trans	-	cl15781
KAG6791517.1	non-specific	426935	20	88	2.83515e-09	56.3846	pfam02705	K_trans	N	cl15781
KAG6791873.1	specific	426935	53	624	0	595.664	pfam02705	K_trans	-	cl15781
KAG6791874.1	non-specific	426935	60	462	4.61559e-138	407.687	pfam02705	K_trans	C	cl15781
Populus euphratica
Query	Hit type	PSSM-ID	From	To	E-Value	Bitscore	Accession	Short name	Incomplete	Superfamily
XP_011002070.1	specific	426935	112	687	0	551.751	pfam02705	K_trans	-	cl15781
XP_011003754.1	specific	426935	25	611	0	538.269	pfam02705	K_trans	-	cl15781
XP_011003755.1	non-specific	426935	25	497	3.31725e-152	451.214	pfam02705	K_trans	-	cl15781
XP_011003756.1	non-specific	426935	25	456	8.72493e-125	379.182	pfam02705	K_trans	-	cl15781
XP_011003891.1	specific	426935	29	603	0	659.222	pfam02705	K_trans	-	cl15781
XP_011003896.1	specific	426935	49	555	0	554.448	pfam02705	K_trans	-	cl15781
XP_011004343.1	specific	426935	68	636	0	659.607	pfam02705	K_trans	-	cl15781
XP_011004345.1	specific	426935	66	523	0	557.914	pfam02705	K_trans	-	cl15781
XP_011004983.1	specific	426935	109	684	0	556.374	pfam02705	K_trans	-	cl15781
XP_011006132.1	specific	426935	28	602	0	663.844	pfam02705	K_trans	-	cl15781
XP_011009630.1	specific	426935	24	599	0	696.201	pfam02705	K_trans	-	cl15781
XP_011009631.1	specific	426935	24	599	0	696.201	pfam02705	K_trans	-	cl15781
XP_011009632.1	specific	426935	24	599	0	696.201	pfam02705	K_trans	-	cl15781
XP_011009633.1	specific	426935	24	599	0	696.201	pfam02705	K_trans	-	cl15781
XP_011010659.1	specific	426935	24	600	0	712.379	pfam02705	K_trans	-	cl15781
XP_011010660.1	specific	426935	24	600	0	712.379	pfam02705	K_trans	-	cl15781
XP_011010661.1	specific	426935	24	600	0	712.379	pfam02705	K_trans	-	cl15781
XP_011010663.1	specific	426935	24	600	0	712.379	pfam02705	K_trans	-	cl15781
XP_011010664.1	specific	426935	24	600	0	712.379	pfam02705	K_trans	-	cl15781
XP_011010665.1	specific	426935	23	530	0	601.827	pfam02705	K_trans	-	cl15781
XP_011015220.1	specific	426935	24	607	0	677.326	pfam02705	K_trans	-	cl15781
XP_011018315.1	specific	426935	53	624	0	593.738	pfam02705	K_trans	-	cl15781
XP_011018316.1	specific	426935	53	624	0	593.738	pfam02705	K_trans	-	cl15781
XP_011018317.1	specific	426935	60	631	0	625.324	pfam02705	K_trans	-	cl15781
XP_011021623.1	specific	426935	24	607	0	673.474	pfam02705	K_trans	-	cl15781
XP_011021624.1	specific	426935	105	678	0	654.985	pfam02705	K_trans	-	cl15781
XP_011021625.1	specific	426935	53	626	0	644.199	pfam02705	K_trans	-	cl15781
XP_011022087.1	specific	426935	23	598	0	647.281	pfam02705	K_trans	-	cl15781
XP_011022089.1	specific	426935	11	518	0	550.21	pfam02705	K_trans	-	cl15781
XP_011022396.1	specific	426935	24	605	0	638.421	pfam02705	K_trans	-	cl15781
XP_011022397.1	specific	426935	24	599	0	646.125	pfam02705	K_trans	-	cl15781
XP_011022398.1	specific	426935	24	588	0	615.694	pfam02705	K_trans	-	cl15781
XP_011022399.1	specific	426935	11	524	0	539.04	pfam02705	K_trans	-	cl15781
XP_011022591.1	specific	426935	15	590	0	536.728	pfam02705	K_trans	-	cl15781
XP_011022592.1	non-specific	426935	15	505	4.24486e-128	389.582	pfam02705	K_trans	-	cl15781
XP_011024762.1	specific	426935	28	602	0	671.163	pfam02705	K_trans	-	cl15781
XP_011024763.1	specific	426935	28	515	0	535.573	pfam02705	K_trans	-	cl15781
XP_011024764.1	specific	426935	6	467	0	566.389	pfam02705	K_trans	-	cl15781
XP_011024905.1	specific	426935	80	647	0	592.582	pfam02705	K_trans	-	cl15781
XP_011025721.1	specific	426935	65	648	0	675.786	pfam02705	K_trans	-	cl15781
XP_011033578.1	specific	426935	65	636	0	680.023	pfam02705	K_trans	-	cl15781
XP_011033968.1	specific	426935	60	631	0	604.138	pfam02705	K_trans	-	cl15781
XP_011033969.1	specific	426935	60	614	0	582.567	pfam02705	K_trans	-	cl15781
XP_011033970.1	specific	426935	60	640	0	597.205	pfam02705	K_trans	-	cl15781
XP_011033971.1	specific	426935	53	624	0	607.99	pfam02705	K_trans	-	cl15781
XP_011033972.1	specific	426935	53	624	0	607.99	pfam02705	K_trans	-	cl15781
XP_011033973.1	specific	426935	53	624	0	607.99	pfam02705	K_trans	-	cl15781
XP_011033974.1	specific	426935	53	624	0	607.99	pfam02705	K_trans	-	cl15781
XP_011035553.1	specific	426935	26	612	0	531.336	pfam02705	K_trans	-	cl15781
XP_011036222.1	specific	426935	8	510	0	562.152	pfam02705	K_trans	-	cl15781
XP_011036223.1	specific	426935	66	523	0	557.914	pfam02705	K_trans	-	cl15781
Populus deltoides
Query	Hit type	PSSM-ID	From	To	E-Value	Bitscore	Accession	Short name	Incomplete	Superfamily
Podel.12G045600.1.p	non-specific	426935	15	494	5.10806e-159	468.548	pfam02705	K_trans	-	cl15781
Podel.09G075300.1.p	specific	426935	29	603	0	659.607	pfam02705	K_trans	-	cl15781
Podel.14G152700.1.p	specific	426935	28	602	0	661.533	pfam02705	K_trans	-	cl15781
Podel.14G138900.1.p	specific	426935	65	636	0	686.186	pfam02705	K_trans	-	cl15781
Podel.15G036000.1.p	specific	426935	26	612	0	531.721	pfam02705	K_trans	-	cl15781
Podel.02G261900.1.p	specific	426935	28	602	0	671.548	pfam02705	K_trans	-	cl15781
Podel.T085600.1.p	non-specific	426935	25	435	1.73426e-128	382.263	pfam02705	K_trans	C	cl15781
Podel.T085500.1.p	non-specific	426935	1	245	2.59438e-75	238.199	pfam02705	K_trans	C	cl15781
Podel.19G058100.1.p	specific	426935	24	600	0	719.698	pfam02705	K_trans	-	cl15781
Podel.08G162000.1.p	specific	426935	82	649	0	589.116	pfam02705	K_trans	-	cl15781
Podel.08G172100.1.p	specific	426935	24	607	0	675.786	pfam02705	K_trans	-	cl15781
Podel.08G250600.1.p	non-specific	426935	13	78	2.87745e-14	67.1702	pfam02705	K_trans	C	cl15781
Podel.08G172000.1.p	specific	426935	103	676	0	625.324	pfam02705	K_trans	-	cl15781
Podel.01G131200.1.p	specific	426935	53	624	0	600.286	pfam02705	K_trans	-	cl15781
Podel.01G216200.1.p	specific	426935	111	686	0	548.67	pfam02705	K_trans	-	cl15781
Podel.01G454800.1.p	non-specific	426935	13	77	9.84562e-17	73.3334	pfam02705	K_trans	C	cl15781
Podel.01G454900.1.p	non-specific	426935	13	78	2.34776e-16	73.3334	pfam02705	K_trans	C	cl15781
Podel.01G131400.1.p	specific	426935	60	631	0	618.391	pfam02705	K_trans	-	cl15781
Podel.01G072800.1.p	specific	426935	68	636	0	664.23	pfam02705	K_trans	-	cl15781
Podel.01G132300.1.p	specific	426935	60	574	0	592.197	pfam02705	K_trans	-	cl15781
Podel.01G489800.1.p	non-specific	426935	13	76	2.35489e-11	57.9254	pfam02705	K_trans	C	cl15781
Podel.01G072900.1.p	specific	426935	64	633	0	667.311	pfam02705	K_trans	-	cl15781
Podel.01G454700.1.p	non-specific	426935	13	79	1.70229e-19	81.4226	pfam02705	K_trans	C	cl15781
Podel.01G489900.1.p	non-specific	426935	12	77	4.81981e-15	68.711	pfam02705	K_trans	C	cl15781
Podel.01G132100.1.p	non-specific	426935	53	118	9.38972e-29	108.772	pfam02705	K_trans	C	cl15781
Podel.T201500.1.p	non-specific	426935	2	194	1.62876e-90	276.719	pfam02705	K_trans	NC	cl15781
Podel.T201700.1.p	non-specific	426935	15	115	2.9316e-43	149.218	pfam02705	K_trans	NC	cl15781
Podel.T201400.1.p	non-specific	426935	131	276	2.9535e-36	135.351	pfam02705	K_trans	C	cl15781
Podel.T201600.1.p	non-specific	426935	61	236	2.98514e-18	83.7338	pfam02705	K_trans	C	cl15781
Podel.05G107400.1.p	specific	426935	23	581	0	614.154	pfam02705	K_trans	-	cl15781
Podel.03G144400.1.p	specific	426935	15	590	0	562.537	pfam02705	K_trans	-	cl15781
Podel.03G160700.1.p	specific	426935	24	599	0	649.977	pfam02705	K_trans	-	cl15781
Podel.03G116000.1.p	specific	426935	60	631	0	598.746	pfam02705	K_trans	-	cl15781
Podel.03G030200.1.p	specific	426935	108	683	0	576.404	pfam02705	K_trans	-	cl15781
Podel.03G142900.1.p	non-specific	426935	2	131	6.44836e-37	138.432	pfam02705	K_trans	N	cl15781
Podel.03G116100.1.p	specific	426935	53	624	0	608.761	pfam02705	K_trans	-	cl15781
Podel.07G077600.1.p	non-specific	426935	1	169	3.20861e-42	152.299	pfam02705	K_trans	N	cl15781
Podel.13G089600.1.p	specific	426935	24	599	0	692.734	pfam02705	K_trans	-	cl15781
Podel.10G091400.1.p	specific	426935	105	678	0	649.977	pfam02705	K_trans	-	cl15781
Podel.10G098400.1.p	specific	426935	75	642	0	580.256	pfam02705	K_trans	-	cl15781
Podel.10G091300.1.p	specific	426935	24	607	0	675.015	pfam02705	K_trans	-	cl15781
Populus alba
Query	Hit type	PSSM-ID	From	To	E-Value	Bitscore	Accession	Short name	Incomplete	Superfamily
XP_034886850.1	specific	426935	34	608	0	660.378	pfam02705	K_trans	-	cl15781
XP_034886851.1	specific	426935	29	603	0	660.763	pfam02705	K_trans	-	cl15781
XP_034888162.1	specific	426935	60	631	0	605.294	pfam02705	K_trans	-	cl15781
XP_034888163.1	specific	426935	59	630	0	604.909	pfam02705	K_trans	-	cl15781
XP_034888164.1	specific	426935	60	600	0	545.588	pfam02705	K_trans	-	cl15781
XP_034888165.1	non-specific	426935	1	438	8.74809e-165	480.875	pfam02705	K_trans	-	cl15781
XP_034888166.1	specific	426935	60	640	0	598.36	pfam02705	K_trans	-	cl15781
XP_034888167.1	specific	426935	53	624	0	606.835	pfam02705	K_trans	-	cl15781
XP_034888168.1	non-specific	426935	1	438	1.39099e-163	477.793	pfam02705	K_trans	-	cl15781
XP_034888169.1	specific	426935	53	602	0	570.241	pfam02705	K_trans	-	cl15781
XP_034888489.1	specific	426935	24	600	0	716.617	pfam02705	K_trans	-	cl15781
XP_034888490.1	specific	426935	24	600	0	716.617	pfam02705	K_trans	-	cl15781
XP_034888491.1	specific	426935	24	600	0	716.617	pfam02705	K_trans	-	cl15781
XP_034888492.1	specific	426935	24	600	0	716.617	pfam02705	K_trans	-	cl15781
XP_034888493.1	specific	426935	24	600	0	716.617	pfam02705	K_trans	-	cl15781
XP_034888494.1	specific	426935	24	600	0	716.617	pfam02705	K_trans	-	cl15781
XP_034888495.1	specific	426935	39	546	0	605.294	pfam02705	K_trans	-	cl15781
XP_034888748.1	specific	426935	108	683	0	575.634	pfam02705	K_trans	-	cl15781
XP_034896106.1	specific	426935	15	590	0	559.07	pfam02705	K_trans	-	cl15781
XP_034896113.1	non-specific	426935	15	505	5.81996e-138	415.005	pfam02705	K_trans	-	cl15781
XP_034897600.1	specific	426935	53	624	0	597.975	pfam02705	K_trans	-	cl15781
XP_034897601.1	specific	426935	53	624	0	597.975	pfam02705	K_trans	-	cl15781
XP_034897602.1	specific	426935	59	630	0	617.235	pfam02705	K_trans	-	cl15781
XP_034897603.1	specific	426935	60	631	0	617.62	pfam02705	K_trans	-	cl15781
XP_034897604.1	non-specific	426935	6	433	7.1322e-159	465.467	pfam02705	K_trans	N	cl15781
XP_034903035.1	specific	426935	98	673	0	542.506	pfam02705	K_trans	-	cl15781
XP_034903417.1	specific	426935	24	626	0	673.86	pfam02705	K_trans	-	cl15781
XP_034903418.1	specific	426935	24	599	0	690.423	pfam02705	K_trans	-	cl15781
XP_034903419.1	specific	426935	24	599	0	690.423	pfam02705	K_trans	-	cl15781
XP_034903420.1	specific	426935	24	599	0	690.423	pfam02705	K_trans	-	cl15781
XP_034903421.1	specific	426935	24	599	0	690.423	pfam02705	K_trans	-	cl15781
XP_034903422.1	specific	426935	24	599	0	690.423	pfam02705	K_trans	-	cl15781
XP_034904766.1	specific	426935	65	636	0	686.571	pfam02705	K_trans	-	cl15781
XP_034904767.1	specific	426935	65	537	0	568.315	pfam02705	K_trans	-	cl15781
XP_034905179.1	specific	426935	28	602	0	661.148	pfam02705	K_trans	-	cl15781
XP_034906503.1	specific	426935	68	636	0	671.548	pfam02705	K_trans	-	cl15781
XP_034906524.1	specific	426935	64	633	0	662.689	pfam02705	K_trans	-	cl15781
XP_034907569.1	specific	426935	28	602	0	665	pfam02705	K_trans	-	cl15781
XP_034908375.1	non-specific	426935	25	195	6.24586e-46	158.848	pfam02705	K_trans	C	cl15781
XP_034911305.1	specific	426935	80	647	0	596.434	pfam02705	K_trans	-	cl15781
XP_034911388.1	specific	426935	108	681	0	654.6	pfam02705	K_trans	-	cl15781
XP_034911389.1	specific	426935	51	491	0	547.129	pfam02705	K_trans	-	cl15781
XP_034911390.1	specific	426935	24	607	0	675.015	pfam02705	K_trans	-	cl15781
XP_034911391.1	specific	426935	24	607	0	675.015	pfam02705	K_trans	-	cl15781
XP_034914858.1	specific	426935	24	605	0	644.199	pfam02705	K_trans	-	cl15781
XP_034914859.1	specific	426935	24	599	0	651.903	pfam02705	K_trans	-	cl15781
XP_034914860.1	specific	426935	24	588	0	620.702	pfam02705	K_trans	-	cl15781
XP_034914861.1	specific	426935	11	524	0	544.047	pfam02705	K_trans	-	cl15781
XP_034915629.1	non-specific	426935	2	246	4.39417e-83	262.466	pfam02705	K_trans	N	cl15781
XP_034917301.1	specific	426935	26	612	0	536.343	pfam02705	K_trans	-	cl15781
XP_034920977.1	specific	426935	108	683	0	575.634	pfam02705	K_trans	-	cl15781
XP_034921406.1	non-specific	426935	46	572	1.68233e-168	490.505	pfam02705	K_trans	-	cl15781
XP_034923178.1	specific	426935	103	676	0	623.398	pfam02705	K_trans	-	cl15781
XP_034923184.1	non-specific	426935	54	491	2.61751e-180	522.476	pfam02705	K_trans	-	cl15781
XP_034923191.1	non-specific	426935	33	428	2.41182e-167	487.038	pfam02705	K_trans	N	cl15781
XP_034923193.1	non-specific	426935	1	424	1.47061e-168	490.119	pfam02705	K_trans	N	cl15781
XP_034923202.1	specific	426935	24	607	0	673.089	pfam02705	K_trans	-	cl15781
