# Supplementary material for: Identification, classification, and stress-responsive regulation of HAK family genes in poplar
Source: Front Plant Sci. 2025 Nov 14;16:1690537. doi: 10.3389/fpls.2025.1690537 (PMC12660106; doi:10.3389/fpls.2025.1690537)
Supplement: Supplementary Table 2 — Ka/ks values calculated between HAKs across different poplar species. [file Table2.xlsx]

## Sheet: Sheet1
Table S2. Ka/ks values calculated between HAKs across poplar.
PyvsPti
Seq_1	Seq_2	Ka	Ks	Ka_Ks	EffectiveLen	AverageS-sites	AverageN-sites	cN	cS	pN	pS
Potri.009G073500.1.v4.1	Poyun38524.t1	5.75539596589055E-4	0.018582554785614755	0.03097203819544745	2283	544.833333333332	1738.1666666666679	1	10	5.753188225141429E-4	0.018354236769654374
Potri.003G023900.1.v4.1	Poyun18016.t1	5.132592159250678E-4	0.009804061175514581	0.0523516945413316	2565	616.000000000001	1948.999999999999	1	6	5.130836326321192E-4	0.009740259740259724
Potri.003G109700.1.v4.1	Poyun01227.t2	0.0274182	0.245073	0.111878	2394	574	1820	49	120	0.0269231	0.209059
Potri.008G147400.1.v4.1	Poyun16214.t1	0.028768088733926715	0.24061541452712512	0.11956045621791875	2340	568.4166666666663	1771.5833333333337	50	117	0.02822334070276118	0.20583492156575295
Potri.010G094300.1.v4.1	Poyun23027.t2	0.0293492	0.233537	0.125673	2340	568.083	1771.92	51	114	0.0287824	0.200675
Potri.001G123700.1.v4.1	Poyun18865.t1	0.1338891899281213	1.0327439763431843	0.129644125741799	2373	570.6666666666663	1802.3333333333337	221.00000000000003	320	0.12261882744590345	0.5607476635514023
Potri.001G123700.1.v4.1	Poyun01227.t2	0.132579	0.98689	0.13434	2373	570.167	1802.83	219.083	312.917	0.121522	0.548816
Potri.010G094400.1.v4.1	Poyun23026.t1	0.03585070479205652	0.25574000131792163	0.14018418943968383	2535	606.8333333333337	1928.1666666666663	67.5	131.5	0.0350073472210217	0.2166987091458389
Potri.013G083400.3.v4.1	Poyun28189.t1	0.03147629946982742	0.21060312846334042	0.14945789124545927	2376	580.9166666666665	1795.0833333333335	55.33333333333333	106.66666666666667	0.030824938489392318	0.18361784535934592
Potri.019G056500.10.v4.1	Poyun24811.t1	0.03295198690547474	0.2135338947994721	0.15431735995083906	2376	582.0833333333333	1793.9166666666667	57.83333333333333	108.16666666666667	0.03223858410368374	0.18582677165354333
Potri.010G100800.1.v4.1	Poyun22962.t1	0.0408436443078423	0.2565291194642001	0.15921640550262064	2145	522.4166666666658	1622.5833333333344	64.5	113.5	0.03975142519644597	0.21725953102568227
Potri.008G140800.1.v4.1	Poyun16282.t1	0.03736650223531703	0.22111280769537334	0.16899293453320346	2244	543.0833333333328	1700.9166666666672	62	104	0.03645093332026847	0.19149915605339898
Potri.003G023900.1.v4.1	Poyun02111.t1	0.051990595575115484	0.2955362056411937	0.17591954752994468	2505	598.7500000000005	1906.2499999999995	95.75	146.25	0.050229508196721326	0.24425887265135682
Potri.001G205500.1.v4.1	Poyun18016.t1	0.050001601050819564	0.28076372698013574	0.17809138519648307	2565	613.0833333333342	1951.9166666666656	94.41666666666666	143.58333333333331	0.04837125901891306	0.23419872230528713
Potri.014G144900.1.v4.1	Poyun10325.t1	0.04327707464836277	0.23333613868777034	0.18547094715693527	2352	568.4999999999993	1783.5000000000007	75	114	0.042052144659377615	0.20052770448548837
Potri.002G237500.3.v4.1	Poyun26197.t1	0.04758680830150562	0.22335338369458457	0.21305613335402274	2352	568.1666666666661	1783.833333333334	82.25	109.75	0.04610856769130149	0.19316515107069543
Potri.008G147300.3.v4.1	Poyun16215.t2	0.0654633	0.298887	0.219023	1830	442.167	1387.83	87	109	0.0626876	0.246513
Potri.015G034200.1.v4.1	Poyun36717.t1	0.05854590772309688	0.25742390526170955	0.22742995707246494	1311	316.66666666666674	994.3333333333333	56	69	0.05631914180355348	0.21789473684210522
Potri.012G043501.1.v4.1	Poyun31584.t1	0.06277151123452336	0.27599020970596166	0.22744107952742149	2367	565.1666666666661	1801.833333333334	108.5	130.5	0.060216446212191264	0.23090533765850807
Potri.014G144900.1.v4.1	Poyun26197.t1	0.007323314217840496	0.028703054382601137	0.2551405895771027	2352	568.1666666666661	1783.833333333334	13	16	0.007287676352424551	0.028160750953358786
Potri.005G095900.1.v4.1	Poyun14403.t1	0.010648220996418272	0.03603313037453296	0.29551196040253247	1935	468.999999999999	1466.000000000001	15.5	16.5	0.01057298772169167	0.03518123667377406
Potri.002G237500.3.v4.1	Poyun10325.t1	0.006746422875116388	0.018375335514353677	0.3671455614971764	2322	560.0833333333325	1761.9166666666674	11.833333333333334	10.166666666666668	0.006716170836683534	0.018152060705252226
Potri.012G043501.1.v4.1	Poyun36717.t1	0.005030199942538579	0.012862051554715847	0.3910884605880985	1311	313.6666666666667	997.3333333333334	5	4	0.005013368983957219	0.012752391073326248
Potri.005G095900.1.v4.1	Poyun29646.t1	0.13259446891614868	0.2541356509875903	0.521746824583157	696	163.9166666666666	532.0833333333334	64.66666666666666	35.33333333333333	0.1215348472983555	0.21555668530757505
Potri.003G148200.1.v4.1	Poyun00774.t1	0.17329846418759542	0.2873171854449962	0.6031608026480949	468	114.16666666666661	353.83333333333337	54.75	27.25	0.15473386716910031	0.23868613138686143
Potri.001G069650.1.v4.1	Poyun00650.t1	0.0260836170692555	0.04077916300716222	0.6396310062733342	2445	592.0833333333331	1852.916666666667	47.5	23.5	0.025635259725657743	0.039690358902181574
Potri.008G147300.3.v4.1	Poyun23026.t1	0.03450580854941519	0.04983274208557045	0.6924324671952314	1827	440.7499999999996	1386.2500000000005	46.75	21.25	0.03372407574391342	0.04821327283040277
PyvsPtmen
Seq_1	Seq_2	Ka	Ks	Ka_Ks	EffectiveLen	AverageS-sites	AverageN-sites	cN	cS	pN	pS
rna-gnl|WGS:JAAWWB|Potom10G0322800.1	Poyun16214.t1	0.0033896766893732454	0.03991871818170592	0.08491446729185502	2340	565.9166666666663	1774.0833333333337	6	22	0.0033820282775142087	0.03887498159328526
rna-gnl|WGS:JAAWWB|Potom10G0069300.1	Poyun16214.t1	0.003954625235127002	0.03624440676238805	0.10910994518555177	2340	565.2499999999997	1774.7500000000005	7	20	0.003944217495421889	0.03538257408226451
rna-gnl|WGS:JAAWWB|Potom13G0183400.1	Poyun24811.t1	0.006713644531518407	0.06097456332924486	0.11010565988421572	2376	580.5833333333333	1795.4166666666665	12	34	0.006683685309816664	0.058561791301851594
rna-gnl|WGS:JAAWWB|Potom10G0322800.1	Poyun23027.t2	0.0287612	0.240824	0.119428	2340	568	1772	50	117	0.0282167	0.205986
rna-gnl|WGS:JAAWWB|Potom13G0050800.1	Poyun24811.t1	0.00783991459117887	0.06093811508633441	0.1286537100806552	2376	580.9166666666666	1795.0833333333333	14	34	0.007799080822617334	0.0585281882082915
rna-gnl|WGS:JAAWWB|Potom01G0606200.1	Poyun18865.t1	0.13930764408832766	1.0764895226591664	0.12940919642599685	2373	567.833333333333	1805.166666666667	229.5	324.5	0.12713507524697626	0.5714705019078371
rna-gnl|WGS:JAAWWB|Potom13G0183400.1	Poyun28189.t1	0.03089703426917731	0.2266937798749562	0.1362941421957852	2376	581	1795	54.33333333333333	113.66666666666667	0.030269266480965642	0.19563970166379807
rna-gnl|WGS:JAAWWB|Potom08G0055200.1	Poyun16214.t1	0.03287407534436598	0.24090690875426746	0.13645966200952153	2340	567.833333333333	1772.166666666667	57	117	0.032164017680805033	0.20604637511006763
rna-gnl|WGS:JAAWWB|Potom08G0292800.1	Poyun16214.t1	0.03291046088674575	0.23995180607589084	0.13715446207700968	2340	569.7499999999998	1770.2500000000005	57	117	0.03219884197147295	0.20535322509872758
rna-gnl|WGS:JAAWWB|Potom01G0606200.1	Poyun01227.t2	0.140072	1.00543	0.139315	2373	567.667	1805.33	230.667	314.333	0.12777	0.553729
rna-gnl|WGS:JAAWWB|Potom13G0050800.1	Poyun28189.t1	0.03206508312920235	0.2242188453897866	0.14300797541553548	2376	581.3333333333333	1794.6666666666667	56.33333333333333	112.66666666666667	0.031389301634472504	0.19380733944954132
rna-gnl|WGS:JAAWWB|Potom01G0099200.1	Poyun18865.t1	0.03743214566551982	0.2566879314258435	0.14582744680512522	2394	572.7499999999995	1821.2500000000005	66.5	124.5	0.036513383665065194	0.21737232649498053
rna-gnl|WGS:JAAWWB|Potom03G0270300.1	Poyun01227.t2	0.0397476	0.270702	0.146832	2319	558.167	1760.83	68.1667	126.833	0.0387127	0.227232
rna-gnl|WGS:JAAWWB|Potom01G0158700.1	Poyun18016.t1	0.04773563430329417	0.32211935579852446	0.14819238100411236	1407	347.5	1059.5	49	91	0.04624823029731005	0.26187050359712233
rna-gnl|WGS:JAAWWB|Potom09G0221000.1	Poyun38524.t1	0.005359026423174496	0.034649305054103095	0.15466475921542014	2217	531.5833333333319	1685.416666666668	9	18	0.005339925834363407	0.033861106756545
rna-gnl|WGS:JAAWWB|Potom01G0099200.1	Poyun01227.t2	0.0138527	0.0849747	0.163022	2394	572.583	1821.42	25	46	0.0137256	0.0803377
rna-gnl|WGS:JAAWWB|Potom19G0142600.1	Poyun24811.t1	0.04539659233783392	0.269762495022111	0.16828355748308524	2376	582.5833333333333	1793.4166666666667	79	132	0.04404999767668789	0.22657702760692322
rna-gnl|WGS:JAAWWB|Potom03G0017000.1	Poyun02111.t1	0.05279378825035704	0.3101921549742328	0.1701970452951737	2505	597.3333333333338	1907.666666666666	97.25	151.75	0.05097850777564216	0.25404575892857123
rna-gnl|WGS:JAAWWB|Potom10G0069300.1	Poyun23026.t1	0.04638354865293138	0.2601811361617638	0.17827406451209088	2280	545.8333333333327	1734.1666666666672	78	120	0.04497837578087457	0.21984732824427508
rna-gnl|WGS:JAAWWB|Potom03G0336600.1	Poyun02111.t1	0.05395859428326134	0.29434900493857075	0.18331502188880253	2505	598.6666666666672	1906.3333333333328	99.25	145.75	0.052063297779332066	0.2434576837416479
rna-gnl|WGS:JAAWWB|Potom03G0081100.1	Poyun01227.t2	0.05713	0.305422	0.187053	2361	567.333	1793.67	98.6667	142.333	0.0550084	0.250881
rna-gnl|WGS:JAAWWB|Potom02G0396900.1	Poyun26197.t1	0.0445204130385351	0.23468608674175523	0.18970197022171426	2319	560.7499999999992	1758.250000000001	76	113	0.04322479738376224	0.2015158270173877
rna-gnl|WGS:JAAWWB|Potom01G0158700.1	Poyun02111.t1	0.008915409588034945	0.04667135354880703	0.19102530589158007	1347	331.49999999999994	1015.5	9	15	0.008862629246676515	0.04524886877828055
rna-gnl|WGS:JAAWWB|Potom15G0136100.1	Poyun36717.t1	0.061258523260700345	0.31544007384918693	0.19420019312444198	1311	316.50000000000006	994.5	58.5	81.5	0.058823529411764705	0.2575039494470774
rna-gnl|WGS:JAAWWB|Potom10G0074500.1	Poyun22962.t1	0.049304595148341804	0.244905502248793	0.20132089600116282	2157	527.6666666666656	1629.3333333333344	77.75	110.25	0.047718903436988515	0.20893872394188293
rna-gnl|WGS:JAAWWB|Potom14G0256000.1	Poyun10325.t1	0.04506553723312257	0.2189924189396371	0.20578583245634818	2352	568.6666666666661	1783.333333333334	78	108	0.04373831775700933	0.1899179366940213
rna-gnl|WGS:JAAWWB|Potom10G0317200.1	Poyun22962.t1	0.05030172152731335	0.24237483992276687	0.20753689427228533	2154	525.0833333333323	1628.9166666666674	79.25	108.75	0.04865196705376782	0.20710998254245397
rna-gnl|WGS:JAAWWB|Potom03G0336600.1	Poyun18016.t1	0.005148246222045538	0.024758127552368094	0.20794166324396016	2565	615.9166666666677	1949.0833333333321	10	15	0.005130616956689045	0.024353943985928793
rna-gnl|WGS:JAAWWB|Potom10G0322700.1	Poyun23026.t1	0.05764004137628653	0.26739512975479496	0.21556129847668973	1791	428.6666666666655	1362.3333333333344	75.58333333333334	96.41666666666666	0.05548079275752382	0.22492223950233342
rna-gnl|WGS:JAAWWB|Potom14G0035400.1	Poyun10325.t1	0.05170963061677157	0.2382439862681005	0.2170448514850727	2352	567.4999999999993	1784.5000000000007	89.16666666666667	115.83333333333333	0.049967311104884636	0.20411160058737174
rna-gnl|WGS:JAAWWB|Potom15G0136100.1	Poyun31584.t1	0.015986395649285143	0.0671609942779246	0.23803095563371926	2370	568.1666666666661	1801.833333333334	28.5	36.5	0.015817223198594018	0.06424171311234973
rna-gnl|WGS:JAAWWB|Potom14G0256000.1	Poyun26197.t1	0.009592005860241606	0.03789140098645583	0.2531446610715249	2352	568.3333333333327	1783.6666666666674	17	21	0.009530928798355444	0.03695014662756602
rna-gnl|WGS:JAAWWB|Potom14G0244500.1	Poyun26324.t1	0.013650959846154477	0.05293535012358323	0.2578798442682414	2322	547.8333333333321	1774.1666666666679	24	28	0.013527477689055885	0.051110435047155574
rna-gnl|WGS:JAAWWB|Potom08G0287400.1	Poyun16282.t1	0.08870792167199558	0.34198305154913766	0.2593927426232397	1509	370.49999999999955	1138.5000000000005	95.25	101.75	0.08366271409749668	0.2746288798920381
rna-gnl|WGS:JAAWWB|Potom19G0142600.1	Poyun28189.t1	0.01917758178200582	0.0719113287774619	0.26668373548419766	2379	583.3333333333331	1795.6666666666667	34	40	0.0189344718767403	0.06857142857142859
rna-gnl|WGS:JAAWWB|Potom10G0322700.1	Poyun16215.t2	0.0146042	0.0532829	0.274088	1758	421.25	1336.75	19.3333	21.6667	0.0144629	0.0514342
rna-gnl|WGS:JAAWWB|Potom15G0082800.1	Poyun36717.t1	0.08047203612085167	0.2911166029298044	0.2764254436572122	1311	315.0000000000001	996	76	76	0.07630522088353414	0.2412698412698412
rna-gnl|WGS:JAAWWB|Potom03G0248500.1	Poyun19116.t1	0.007914149184178118	0.027798117017162262	0.2847009090325077	2328	549.6666666666658	1778.3333333333342	14	15	0.007872539831302714	0.02728926622195274
rna-gnl|WGS:JAAWWB|Potom10G0074500.1	Poyun16282.t1	0.01650951595795221	0.057711599577000644	0.28606928380012564	2244	544.5833333333328	1699.4166666666672	27.75	30.25	0.01632913254548129	0.05554705432287687
rna-gnl|WGS:JAAWWB|Potom08G0060600.1	Poyun16282.t1	0.08060359610941119	0.2701234126350455	0.2983954457080399	2013	486.41666666666583	1526.5833333333342	116.66666666666666	110.33333333333334	0.07642338555598008	0.22682885043686865
rna-gnl|WGS:JAAWWB|Potom14G0035400.1	Poyun26197.t1	0.015075884490815449	0.05036985470934901	0.2993037120676319	2340	564.4999999999994	1775.5000000000005	26.5	27.5	0.014925373134328354	0.048715677590788355
rna-gnl|WGS:JAAWWB|Potom03G0102200.1	Poyun19116.t1	0.009625951981868417	0.02963805917018321	0.3247834794645534	2328	550.5833333333326	1777.4166666666674	17	16	0.009564442777439163	0.029060087785681893
rna-gnl|WGS:JAAWWB|Potom10G0317200.1	Poyun16282.t1	0.01771794555937833	0.054021432239550034	0.3279799299065365	2241	541.9999999999995	1699.0000000000005	29.75	28.25	0.017510300176574452	0.05212177121771222
rna-gnl|WGS:JAAWWB|Potom02G0396900.1	Poyun10325.t1	0.01636976867873208	0.048707971470845074	0.3360798691551026	2322	561.916666666666	1760.083333333334	28.5	26.5	0.016192415131859282	0.04716001779623319
rna-gnl|WGS:JAAWWB|Potom03G0270300.1	Poyun18865.t1	0.02170341733023143	0.06222149506637121	0.34880899771181256	2319	558.2499999999995	1760.7500000000005	37.666666666666664	33.33333333333333	0.02139239907236499	0.059710404537990786
rna-gnl|WGS:JAAWWB|Potom14G0046800.1	Poyun26324.t1	0.019130230552248183	0.0538559647823937	0.3552109897119907	2322	548.4166666666654	1773.5833333333344	33.5	28.5	0.018888314617300183	0.051967786050752286
rna-gnl|WGS:JAAWWB|Potom01G0052600.1	Poyun00650.t1	0.02599202299288477	0.07139855884844742	0.3640412833549787	2454	594.6666666666663	1859.3333333333337	47.5	40.5	0.0255467909645034	0.06810538116591933
rna-gnl|WGS:JAAWWB|Potom15G0082800.1	Poyun31584.t1	0.027113938283391044	0.07401996168309347	0.36630575951222094	2370	567.4999999999993	1802.5000000000005	48	40	0.026629680998613032	0.07048458149779745
rna-gnl|WGS:JAAWWB|Potom08G0055200.1	Poyun23027.t2	0.00681017	0.0177549	0.383565	2340	569.917	1770.08	12	10	0.00677934	0.0175464
rna-gnl|WGS:JAAWWB|Potom08G0292800.1	Poyun23026.t1	0.04182815529417094	0.09909227388857744	0.42211318453751373	2358	557.4999999999991	1800.500000000001	73.25	51.75000000000001	0.04068314357123019	0.09282511210762348
rna-gnl|WGS:JAAWWB|Potom03G0081100.1	Poyun18865.t1	0.03753760069118813	0.08446513105113387	0.44441534896173257	2361	567.4999999999998	1793.5000000000002	65.66666666666666	45.33333333333333	0.03661369761174611	0.07988252569750369
rna-gnl|WGS:JAAWWB|Potom08G0055300.1	Poyun23026.t1	0.04872139493132514	0.10358697446350451	0.4703428706520484	1488	359.16666666666663	1128.8333333333335	53.25	34.75	0.04717259707662778	0.09675174013921115
rna-gnl|WGS:JAAWWB|Potom08G0060600.1	Poyun22962.t1	0.028719987080770854	0.05273737381309487	0.5445850827262768	1929	467.99999999999915	1461.000000000001	41.16666666666667	23.833333333333336	0.028177047684234527	0.05092592592592603
rna-gnl|WGS:JAAWWB|Potom19G0049700.1	Poyun28189.t1	0.07935263105911922	0.14414325960932906	0.550512256169233	2361	576.9999999999998	1784.0000000000002	134.33333333333334	75.66666666666666	0.07529895366218235	0.13113807047949166
rna-gnl|WGS:JAAWWB|Potom09G0056800.1	Poyun38524.t1	0.03976222500054365	0.06936277197062064	0.5732502302155019	2253	535.8333333333321	1717.1666666666679	66.5	35.5	0.038726584489954356	0.06625194401244183
rna-gnl|WGS:JAAWWB|Potom08G0287400.1	Poyun22962.t1	0.06333293488246922	0.10971061970453494	0.5772726018049401	1509	371.49999999999955	1137.5000000000005	69.08333333333333	37.91666666666667	0.06073260073260071	0.1020637056976224
rna-gnl|WGS:JAAWWB|Potom03G0114300.1	Poyun00774.t1	0.17892357967275252	0.2934448548061555	0.6097349356864555	468	113.58333333333329	354.41666666666674	56.416666666666664	27.583333333333332	0.15918175405596047	0.24284666177549533
rna-gnl|WGS:JAAWWB|Potom01G0654100.1	Poyun00650.t1	0.027519774353868456	0.04420051436074695	0.6226120838609036	2463	594.083333333333	1868.916666666667	50.5	25.5	0.02702100147144067	0.04292327114602331
rna-gnl|WGS:JAAWWB|Potom12G0028100.1	Poyun36718.t1	0.3252976121544815	0.5049229587210402	0.6442519725750911	768	186.41666666666674	581.5833333333333	153.50000000000003	68.5	0.2639346611262359	0.36745641484130515
rna-gnl|WGS:JAAWWB|Potom12G0180000.1	Poyun36718.t1	0.4062548754965888	0.6000672693105817	0.677015555211561	765	181.5833333333334	583.4166666666665	183	75	0.31366947578917304	0.41303350160624125
rna-gnl|WGS:JAAWWB|Potom07G0179500.1	Poyun29646.t1	0.06329788584896834	0.03439894190396241	1.8401114204526468	699	163.58333333333326	535.4166666666667	32.5	5.5	0.06070038910505836	0.03362200713194092
Py vs Peup
Seq_1	Seq_2	Ka	Ks	Ka_Ks	EffectiveLen	AverageS-sites	AverageN-sites	cN	cS	pN	pS
Poyun16214.t1	rna-XM_011027419.1	0.029047483760989347	0.2594793859507395	0.11194524626516507	2340	567.5833333333329	1772.4166666666672	50.5	124.5	0.028492171705298785	0.21935104977242711
Poyun18865.t1	rna-XM_011020013.1	0.1384167264641378	1.0407029463167714	0.13300310809536828	2373	573.083333333333	1799.916666666667	227.5	322.5	0.12639474049724522	0.5627453831612624
Poyun23026.t1	rna-XM_011023322.1	0.035841184967165964	0.2629844074660408	0.1362863498734013	2535	606.3333333333337	1928.6666666666663	67.5	134.5	0.03499827169028691	0.22182517866959856
Poyun01227.t2	rna-XM_011035671.1	0.175414	1.27239	0.137862	2370	572.917	1797.08	281.083	350.917	0.156411	0.612509
Poyun01227.t2	rna-XM_011020013.1	0.140131	0.983584	0.142469	2373	572.917	1800.08	230.083	313.917	0.127818	0.547927
Poyun38524.t1	rna-XM_011005589.1	0.006937468166840698	0.047311915279358616	0.14663257925361134	2283	545.2499999999989	1737.7500000000011	12	25	0.006905481225722913	0.04585052728106383
Poyun18865.t1	rna-XM_011035671.1	0.17517635093743406	1.1922570972814976	0.14692833562229077	2370	573.4166666666663	1796.5833333333337	280.6666666666667	342.33333333333326	0.15622245929774106	0.5970062490917021
Poyun26197.t1	rna-XM_011007830.1	0.007883695303031044	0.05109911305325954	0.1542824294193528	2352	566.8333333333326	1785.1666666666674	14	28	0.007842405004201285	0.04939723610702741
Poyun16215.t2	rna-XM_011023322.1	0.00729299	0.0454685	0.160397	2541	612	1929	14	27	0.00725765	0.0441176
Poyun10325.t1	rna-XM_011026460.1	0.007876303047726118	0.04721679912603009	0.16681145680169582	2355	568.166666666666	1786.833333333334	14	26	0.007835090010260235	0.04576122029920804
Poyun19248.t1	rna-XM_011024094.1	0.009575712342795596	0.05557209932982703	0.17231150988129137	2223	541.4166666666654	1681.5833333333346	16	29	0.009514842162644326	0.05356318300754207
Poyun16282.t1	rna-XM_011026603.1	0.03674880518078929	0.211286669190331	0.17392865021543444	2244	543.0833333333328	1700.9166666666672	61	100	0.0358630150409093	0.18413380389749903
Poyun10325.t1	rna-XM_011007830.1	0.043837560428768116	0.24367697421353518	0.17990029862383744	2352	567.166666666666	1784.833333333334	76	118	0.04258100662993742	0.20805171907140785
Poyun02111.t1	rna-XM_011006681.1	0.053606350470721945	0.2903028442806251	0.18465664917462074	2508	599.2500000000005	1908.7499999999995	98.75	144.25	0.05173542894564507	0.24071756362119298
Poyun26197.t1	rna-XM_011026460.1	0.04533276135254406	0.24228984908011708	0.18710136443873077	2352	567.4999999999993	1784.5000000000007	78.5	117.5	0.04398991314093582	0.20704845814977998
Poyun26324.t1	rna-XM_011035276.1	0.012500881289102043	0.06086023943364446	0.2054030908427772	2322	547.4166666666654	1774.5833333333344	22	32	0.012397276355952095	0.05845638605571638
Poyun31584.t1	rna-XM_011005452.1	0.058601568123285784	0.27271033306409653	0.21488576345771376	2367	566.4166666666662	1800.583333333334	101.5	129.5	0.05637062063220251	0.2286302780638519
Poyun31584.t1	rna-XM_011037251.1	0.017396964060438044	0.07990222106012877	0.2177281661212686	2370	567.3333333333327	1802.6666666666672	31	43	0.01719674556213017	0.07579318448883675
Poyun23027.t2	rna-XM_011027419.1	0.0062394	0.028626	0.217963	2340	569.667	1770.33	11	16	0.00621352	0.0280866
Poyun18016.t1	rna-XM_011006681.1	0.009032367232348688	0.040877505760960525	0.22096179950820094	2565	615.8333333333344	1949.1666666666656	17.5	24.5	0.008978195810175293	0.039783491204330106
Poyun19116.t1	rna-XM_011024289.1	0.011331660318601687	0.04885884992081489	0.2319264644371861	2328	549.6666666666658	1778.3333333333342	20	26	0.011246485473289592	0.047301394784718086
Poyun36717.t1	rna-XM_011037251.1	0.06945021528259213	0.27614528498319946	0.2514988271004426	1311	316.00000000000006	995	66	73	0.06633165829145729	0.23101265822784806
Poyun14403.t1	rna-XM_011023785.1	0.018278867712812584	0.056630664381108975	0.3227733227673399	1935	467.499999999999	1467.500000000001	26.5	25.5	0.0180579216354344	0.05454545454545467
Poyun02111.t1	rna-XM_011003768.1	0.010481435327885253	0.032437487845362475	0.3231272217458037	2520	598.5000000000005	1921.4999999999995	20	19	0.010408534998698935	0.03174603174603172
Poyun00651.t1	rna-XM_011006041.1	0.46191722802422785	1.2062769381231933	0.3829280104972493	867	207.83333333333346	659.1666666666665	227.33333333333334	124.66666666666669	0.34487989886219983	0.5998396150761826
Poyun36717.t1	rna-XM_011005452.1	0.015195522319362543	0.03924601012329325	0.38718642408808107	1311	313.83333333333337	997.1666666666667	15	12	0.015042620758816646	0.03823685608072225
Poyun22962.t1	rna-XM_011026603.1	0.015211149926276825	0.03377165913707808	0.4504116858616645	2160	527.4166666666656	1632.5833333333344	24.583333333333336	17.416666666666664	0.015057934765963954	0.033022594406699385
Poyun00650.t1	rna-XM_011037920.1	0.034032506910947974	0.0734361750436624	0.4634297318823253	2088	505.0833333333318	1582.9166666666683	52.666666666666664	35.33333333333333	0.03327191366148983	0.069955452895562
Poyun29646.t1	rna-XM_011023785.1	0.14142493169976103	0.2816584393197823	0.5021150157662897	696	163.24999999999991	532.7500000000001	68.66666666666666	38.33333333333333	0.128890974503363	0.23481368044920886
Poyun00774.t1	rna-XM_011024094.1	0.17366202061575706	0.29944298264392216	0.5799502098276401	468	113.74999999999994	354.25000000000006	54.916666666666664	28.083333333333332	0.1550223476828981	0.246886446886447
PyvsPdelt
Seq_1	Seq_2	Ka	Ks	Ka_Ks	EffectiveLen	AverageS-sites	AverageN-sites	cN	cS	pN	pS
Podel.03G116000.1.v2.1	Poyun01227.t2	0.0288538	0.243573	0.11846	2394	574.583	1819.42	51.5	119.5	0.0283058	0.207977
Podel.08G172100.1.v2.1	Poyun16214.t1	0.030230067217157652	0.24932378158810492	0.12124823001080258	2340	568.0833333333329	1771.9166666666672	52.5	120.5	0.029628932888115498	0.2121167669062639
Podel.10G091300.3.v2.1	Poyun23027.t2	0.0293549	0.228589	0.128418	2340	568.417	1771.58	51	112	0.0287878	0.197039
Podel.01G132300.1.v2.1	Poyun18865.t1	0.030246353396678735	0.22406262198212962	0.13499062507217768	2118	507.24999999999875	1610.7500000000014	47.75	98.25	0.029644575508303562	0.19369147363233166
Podel.19G058100.4.v2.1	Poyun24811.t1	0.0306169796439658	0.2229482869805259	0.1373277187217865	2376	581.5833333333333	1794.4166666666667	53.83333333333333	112.16666666666667	0.030000464403473735	0.19286430720733633
Podel.10G091400.1.v2.1	Poyun23026.t1	0.03814437633417883	0.2603621092630255	0.14650509800427317	2535	605.7500000000003	1929.2499999999995	71.75	133.25	0.03719061811584814	0.2199752373091208
Podel.13G089600.4.v2.1	Poyun28189.t1	0.032048358739851034	0.21539074389117407	0.14879171760529983	2376	580.4166666666665	1795.5833333333335	56.33333333333333	108.66666666666667	0.03137327702232329	0.18722182340272797
Podel.08G172000.2.v2.1	Poyun16215.t2	0.0391393	0.25071	0.156114	2535	607.667	1927.33	73.5	129.5	0.0381356	0.21311
Podel.10G098400.1.v2.1	Poyun22962.t1	0.039095600910840765	0.2481478133964124	0.15754964904077606	1854	458.3333333333329	1395.666666666667	53.166666666666664	96.83333333333334	0.0380941007881538	0.21127272727272747
Podel.08G162000.1.v2.1	Poyun16282.t1	0.036763573353725786	0.2257511597380144	0.16284998666846334	2244	543.7499999999995	1700.2500000000005	61	106	0.03587707690045581	0.19494252873563234
Podel.01G216200.1.v2.1	Poyun18016.t1	0.050255175563920895	0.28730539119953863	0.17491901336796634	2562	612.7500000000009	1949.249999999999	94.75	146.25	0.048608439143260254	0.23867809057527503
Podel.03G030200.1.v2.1	Poyun02111.t1	0.051990595575115484	0.2955362056411937	0.17591954752994468	2505	598.7500000000005	1906.2499999999995	95.75	146.25	0.050229508196721326	0.24425887265135682
Podel.10G098400.1.v2.1	Poyun16282.t1	0.00908929889898262	0.04683956693828868	0.19405172791110148	1953	477.166666666666	1475.833333333334	13.333333333333334	21.666666666666668	0.009034443817052509	0.04540691582256381
Podel.02G261900.1.v2.1	Poyun26197.t1	0.042083945630540326	0.21214074414631773	0.19837747717861395	2352	568.2499999999993	1783.7500000000007	73	105	0.04092501751927118	0.18477782666080092
Podel.14G138900.1.v2.1	Poyun26324.t1	0.004522768817563604	0.02223071053948201	0.20344688531349966	2322	547.8333333333321	1774.1666666666679	8	12	0.0045091592296852955	0.021904472163066676
Podel.14G152700.1.v2.1	Poyun10325.t1	0.04453516609256097	0.21683949272260328	0.20538309481074818	2352	567.3333333333326	1784.6666666666674	77.16666666666666	106.83333333333334	0.04323870003735523	0.18830787309048205
Podel.15G036000.1.v2.1	Poyun36717.t1	0.05968611154735967	0.2610659966436464	0.22862460954204955	1311	317.5	993.5	57	70	0.05737292400603926	0.2204724409448819
Podel.12G045600.1.v2.1	Poyun31584.t1	0.06910429601843573	0.28513986438345307	0.24235227918010444	2016	478.4999999999988	1537.5000000000014	101.5	113.5	0.06601626016260156	0.23719958202716881
Podel.01G132300.1.v2.1	Poyun01227.t2	0.0104777	0.043028	0.243508	2118	508.167	1609.83	16.75	21.25	0.0104048	0.041817
Podel.08G162000.1.v2.1	Poyun22962.t1	0.006141597347004741	0.02307504549253641	0.2661575401440154	2163	528.0833333333322	1634.9166666666679	10	12	0.00611651970029053	0.022723686286886587
Podel.05G107400.1.v2.1	Poyun14403.t1	0.0105884111593387	0.02897834452906054	0.365390478007474	1884	457.33333333333235	1426.6666666666677	15	13	0.010514018691588778	0.028425655976676446
Podel.12G045600.1.v2.1	Poyun36717.t1	0.008226773527930449	0.022389722362260868	0.3674352631454304	960	226.6666666666669	733.333333333333	6	5	0.008181818181818186	0.022058823529411742
Podel.15G036000.1.v2.1	Poyun31584.t1	0.008377245377011443	0.021375945930048483	0.3919005691923755	2370	569.4166666666661	1800.583333333334	15	12	0.008330633590965888	0.021074198741402043
Podel.05G107400.1.v2.1	Poyun29646.t1	0.1368679745955143	0.25923495967294086	0.5279688155030916	645	152.0833333333332	492.9166666666668	61.666666666666664	33.33333333333333	0.12510566356720199	0.21917808219178098
Podel.01G072800.1.v2.1	Poyun00650.t1	0.02695879265542408	0.04423246965909061	0.6094797071744226	2463	593.6666666666665	1869.3333333333335	49.5	25.5	0.02648002853067047	0.04295339696799552
Podel.08G250600.1.v2.1	Poyun23807.t1	0.09125333343496228	0.1406947877156	0.6485907183670618	345	79.25	265.75	22.833333333333336	10.166666666666668	0.08592035120727502	0.12828601472134596
Podel.03G160700.1.v2.1	Poyun00774.t1	0.16816597199479894	0.2558154954712095	0.657372109867852	468	113.4166666666666	354.58333333333337	53.416666666666664	24.583333333333332	0.1506462984723854	0.21675238795003685
Palba vs Py
Seq_1	Seq_2	Ka	Ks	Ka_Ks	EffectiveLen	AverageS-sites	AverageN-sites	cN	cS	pN	pS
Poyun23027.t2	rna-XM_035055500.1	0.0287626	0.235944	0.121904	2340	568.083	1771.92	50	115	0.028218	0.202435
Poyun18865.t1	rna-XM_035041709.1	0.13742755226835734	1.0705385819910158	0.12837234881601928	2373	569.2499999999997	1803.7500000000005	226.5	324.5	0.12557172557172555	0.5700483091787443
Poyun01227.t2	rna-XM_035032276.1	0.167352	1.25022	0.133858	2370	570.5	1799.5	269.917	347.083	0.149995	0.608384
Poyun24811.t1	rna-XM_035047526.1	0.007278213317572455	0.053482705929603955	0.13608536051171993	2376	581.1666666666666	1794.8333333333333	13	30	0.007243012350264649	0.051620303986234586
Poyun18865.t1	rna-XM_035032276.1	0.1696657323300756	1.2359395915271394	0.13727671926136367	2370	570.9999999999995	1799.0000000000005	273.16666666666663	345.83333333333326	0.1518436168241615	0.605662580268535
Poyun16214.t1	rna-XM_035067311.1	0.03350092492354241	0.23995180607589084	0.13961522303752485	2340	569.7499999999998	1770.2500000000005	58	117	0.032763733935884755	0.20535322509872758
Poyun01227.t2	rna-XM_035041709.1	0.139803	0.997409	0.140166	2373	569.083	1803.92	230.083	313.917	0.127547	0.551618
Poyun28189.t1	rna-XM_035047526.1	0.03148824258904067	0.21489039787031056	0.14653164078575664	2376	581.5833333333333	1794.4166666666667	55.33333333333333	108.66666666666667	0.030836390656202105	0.18684625304484886
Poyun24811.t1	rna-XM_035032600.1	0.034693209793285676	0.2322255712190493	0.1493944427014066	2376	581.6666666666667	1794.3333333333333	60.83333333333333	116.16666666666667	0.03390302805127252	0.1997134670487106
Poyun16215.t2	rna-XM_035067287.1	0.0388833	0.258377	0.150491	2535	608.5	1926.5	73	133	0.0378926	0.21857
Poyun23026.t1	rna-XM_035055497.1	0.03992781664295902	0.2619005155365891	0.15245413534659827	2535	606.166666666667	1928.833333333333	75	134	0.03888360839885942	0.22106131427000264
Poyun28189.t1	rna-XM_035032600.1	0.007833334601930093	0.04602535141016463	0.170196084590896	2379	582.4166666666665	1796.5833333333335	14	26	0.007792569228628414	0.04464157962512521
Poyun18016.t1	rna-XM_035047144.1	0.05096502776538495	0.2979055671518868	0.1710777957345137	2526	603.0000000000005	1922.9999999999995	94.75	148.25	0.04927197087883516	0.24585406301824195
Poyun02111.t1	rna-XM_035032857.1	0.05224102295708307	0.3049358847394387	0.17131805593074728	2505	597.6666666666672	1907.3333333333328	96.25	149.75	0.05046312478154493	0.2505577244841046
Poyun26197.t1	rna-XM_035051678.1	0.04506553723312257	0.2527059598363368	0.17833191295650067	2352	568.6666666666661	1783.333333333334	78	122	0.04373831775700933	0.21453692848769074
Poyun10325.t1	rna-XM_035049288.1	0.04327291188243902	0.23582218561410723	0.1834980528644985	2352	568.3333333333327	1783.6666666666674	75	115	0.04204821528686225	0.2023460410557187
Poyun22962.t1	rna-XM_035055414.1	0.049288961403407175	0.24518025076594624	0.20103153190123524	2157	527.1666666666656	1629.8333333333344	77.75	110.25	0.04770426423969728	0.20913689535251387
Poyun23026.t1	rna-XM_035067287.1	0.009895117927527095	0.047756965315026906	0.2071973765974104	2538	605.1666666666669	1932.833333333333	19	28	0.009830128481503839	0.04626824566235196
Poyun36717.t1	rna-XM_035061410.1	0.06237222448659545	0.2960542804437712	0.21067834044859096	1311	316.83333333333337	994.1666666666666	59.5	77.5	0.05984911986588433	0.24460810099947394
Poyun16215.t2	rna-XM_035055497.1	0.00938898	0.042016	0.223462	2541	611.833	1929.17	18	25	0.00933045	0.0408608
Poyun26197.t1	rna-XM_035049288.1	0.008455557429913581	0.03606464000072834	0.23445561718466668	2352	567.9999999999993	1784.0000000000007	15	20	0.00840807174887892	0.035211267605633846
Poyun10325.t1	rna-XM_035051678.1	0.01470358119524912	0.06032482794801813	0.2437401265017977	2355	569.3333333333326	1785.6666666666674	26	33	0.014560388277020714	0.05796252927400476
Poyun26324.t1	rna-XM_035048875.1	0.017106129727611823	0.06474045527249707	0.2642262810110145	2322	548.1666666666654	1773.8333333333344	30	34	0.01691252466409846	0.06202493159014913
Poyun31584.t1	rna-XM_035061410.1	0.017118745136432453	0.06335007120391517	0.27022456030601083	2370	567.9166666666661	1802.083333333334	30.5	34.5	0.016924855491329473	0.060748349229640564
Poyun02111.t1	rna-XM_035047144.1	0.011211669388248427	0.04017843167470184	0.27904696427729914	2475	587.916666666667	1887.083333333333	21	23	0.011128284389489955	0.03912119064493265
Poyun16282.t1	rna-XM_035055414.1	0.016504606155097565	0.05776673110330535	0.285711270827876	2244	544.0833333333329	1699.916666666667	27.75	30.25	0.016324329624001172	0.05559810078113039
Poyun23027.t2	rna-XM_035067311.1	0.00738852	0.0248912	0.296833	2340	571.833	1768.17	13	14	0.00735225	0.0244827
Poyun38524.t1	rna-XM_035030959.1	0.021190515078353084	0.0661242042725629	0.3204653320440141	2292	545.0833333333321	1746.9166666666679	36.5	34.5	0.020893956017745536	0.06329307445344763
Poyun19116.t1	rna-XM_035040215.1	0.01019412551021743	0.029656373166075934	0.34374147685322964	2328	550.2499999999992	1777.750000000001	18	16	0.010125158205596957	0.029077691958200858
Poyun00650.t1	rna-XM_035050612.1	0.026422451970205065	0.049504291493542844	0.5337406348629696	2463	594.9166666666663	1868.0833333333337	48.5	28.5	0.025962439220234636	0.04790586916935148
Poyun00774.t1	rna-XM_035058967.1	0.17535037192138964	0.2934448548061555	0.5975581750691216	468	113.58333333333329	354.41666666666674	55.416666666666664	27.583333333333332	0.1563602163178932	0.24284666177549533
Poyun14403.t1	rna-XM_035065515.1	0.07500148217284058	0.11397500219368095	0.6580520353523525	1428	351.4999999999998	1076.5000000000002	76.83333333333333	37.166666666666664	0.07137327759715124	0.10573731626363211
Poyun29646.t1	rna-XM_035059738.1	0.05535596876312755	0.053397740949556835	1.0366724842427435	699	164.91666666666657	534.0833333333335	28.5	8.5	0.05336245904197221	0.05154118241536133
