# Supplementary material for: Identification, classification, and stress-responsive regulation of HAK family genes in poplar
Source: Front Plant Sci. 2025 Nov 14;16:1690537. doi: 10.3389/fpls.2025.1690537 (PMC12660106; doi:10.3389/fpls.2025.1690537)
Supplement: Supplementary Table 3 — Collinearity analysis of HAKs across plant species. [file Table3.xlsx]

## Sheet: Sheet3
Table S3. Collinearity analysis of HAKs across plant species.
Palba vs Py
Location 1	ID 1	Location 2	ID 2	Group
NW_023271346.1	rna-XM_035055414.1	LG06	Poyun16282	I
NW_023271346.1	rna-XM_035055414.1	LG09	Poyun22962	I
NW_023271403.1	rna-XM_035058967.1	LG01	Poyun00774	II
NW_023271198.1	rna-XM_035049288.1	LG04	Poyun10325	II
NW_023271058.1	rna-XM_035051678.1	LG04	Poyun10325	II
NW_023271547.1	rna-XM_035065515.1	LG05	Poyun14403	II
NW_023271144.1	rna-XM_035040215.1	LG07	Poyun19116	II
NW_023271198.1	rna-XM_035049288.1	LG11	Poyun26197	II
NW_023271058.1	rna-XM_035051678.1	LG11	Poyun26197	II
NW_023271425.1	rna-XM_035059738.1	LG13	Poyun29646	II
NW_023271847.1	rna-XM_035030959.1	LG19	Poyun38524	II
NW_023271346.1	rna-XM_035055500.1	LG06	Poyun16214	III
NW_023271079.1	rna-XM_035067311.1	LG06	Poyun16214	III
NW_023271346.1	rna-XM_035055500.1	LG09	Poyun23027	III
NW_023271079.1	rna-XM_035067311.1	LG09	Poyun23027	III
NW_023271180.1	rna-XM_035047526.1	LG10	Poyun24811	III
NW_023271871.1	rna-XM_035032600.1	LG10	Poyun24811	III
NW_023271180.1	rna-XM_035047526.1	LG12	Poyun28189	III
NW_023271871.1	rna-XM_035032600.1	LG12	Poyun28189	III
NW_023271470.1	rna-XM_035061410.1	LG14	Poyun31584	III
NW_023271470.1	rna-XM_035061410.1	LG18	Poyun36717	III
NW_023272114.1	rna-XM_035041709.1	LG01	Poyun01227	IV
NW_023271866.1	rna-XM_035032276.1	LG01	Poyun01227	IV
NW_023272114.1	rna-XM_035041709.1	LG07	Poyun18865	IV
NW_023271866.1	rna-XM_035032276.1	LG07	Poyun18865	IV
NW_023272333.1	rna-XM_035047144.1	LG01	Poyun02111	V
NW_023271122.1	rna-XM_035032857.1	LG01	Poyun02111	V
NW_023271346.1	rna-XM_035055497.1	LG06	Poyun16215	V
NW_023271079.1	rna-XM_035067287.1	LG06	Poyun16215	V
NW_023272333.1	rna-XM_035047144.1	LG07	Poyun18016	V
NW_023271122.1	rna-XM_035032857.1	LG07	Poyun18016	V
NW_023271346.1	rna-XM_035055497.1	LG09	Poyun23026	V
NW_023271079.1	rna-XM_035067287.1	LG09	Poyun23026	V
NW_023271056.1	rna-XM_035050612.1	LG01	Poyun00650	VI
NW_023271198.1	rna-XM_035048875.1	LG11	Poyun26324	VI
PyvsPdelt
Chr10	Podel.10G098400.1.v2.1	LG06	Poyun16282	I
Chr08	Podel.08G162000.1.v2.1	LG06	Poyun16282	I
Chr10	Podel.10G098400.1.v2.1	LG09	Poyun22962	I
Chr08	Podel.08G162000.1.v2.1	LG09	Poyun22962	I
Chr03	Podel.03G160700.1.v2.1	LG01	Poyun00774	II
Chr14	Podel.14G152700.1.v2.1	LG04	Poyun10325	II
Chr02	Podel.02G261900.1.v2.1	LG04	Poyun10325	II
Chr05	Podel.05G107400.1.v2.1	LG05	Poyun14403	II
Chr03	Podel.03G144400.1.v2.1	LG07	Poyun19116	II
Chr14	Podel.14G152700.1.v2.1	LG11	Poyun26197	II
Chr02	Podel.02G261900.1.v2.1	LG11	Poyun26197	II
Chr05	Podel.05G107400.1.v2.1	LG13	Poyun29646	II
Chr07	Podel.07G077600.1.v2.1	LG13	Poyun29646	II
Chr09	Podel.09G075300.2.v2.1	LG19	Poyun38524	II
Chr10	Podel.10G091300.3.v2.1	LG06	Poyun16214	III
Chr08	Podel.08G172100.1.v2.1	LG06	Poyun16214	III
Chr10	Podel.10G091300.3.v2.1	LG09	Poyun23027	III
Chr08	Podel.08G172100.1.v2.1	LG09	Poyun23027	III
Chr13	Podel.13G089600.4.v2.1	LG10	Poyun24811	III
Chr19	Podel.19G058100.4.v2.1	LG10	Poyun24811	III
Chr13	Podel.13G089600.4.v2.1	LG12	Poyun28189	III
Chr19	Podel.19G058100.4.v2.1	LG12	Poyun28189	III
Chr12	Podel.12G045600.1.v2.1	LG14	Poyun31584	III
Chr15	Podel.15G036000.1.v2.1	LG14	Poyun31584	III
Chr12	Podel.12G045600.1.v2.1	LG18	Poyun36717	III
Chr15	Podel.15G036000.1.v2.1	LG18	Poyun36717	III
Chr01	Podel.01G132300.1.v2.1	LG01	Poyun01227	IV
Chr03	Podel.03G116000.1.v2.1	LG01	Poyun01227	IV
Chr01	Podel.01G132300.1.v2.1	LG07	Poyun18865	IV
Chr03	Podel.03G116000.1.v2.1	LG07	Poyun18865	IV
Chr01	Podel.01G216200.1.v2.1	LG01	Poyun02111	V
Chr03	Podel.03G030200.1.v2.1	LG01	Poyun02111	V
Chr10	Podel.10G091400.1.v2.1	LG06	Poyun16215	V
Chr08	Podel.08G172000.2.v2.1	LG06	Poyun16215	V
Chr01	Podel.01G216200.1.v2.1	LG07	Poyun18016	V
Chr03	Podel.03G030200.1.v2.1	LG07	Poyun18016	V
Chr10	Podel.10G091400.1.v2.1	LG09	Poyun23026	V
Chr08	Podel.08G172000.2.v2.1	LG09	Poyun23026	V
Chr01	Podel.01G072800.1.v2.1	LG01	Poyun00650	VI
Chr14	Podel.14G138900.1.v2.1	LG11	Poyun26324	VI
PyvsPeup
NW_011499845.1	rna-XM_011026603.1	LG06	Poyun16282	I
NW_011499845.1	rna-XM_011026603.1	LG09	Poyun22962	I
NW_011499859.1	rna-XM_011024094.1	LG01	Poyun00774	II
NW_011500215.1	rna-XM_011007830.1	LG04	Poyun10325	II
NW_011499864.1	rna-XM_011026460.1	LG04	Poyun10325	II
NW_011499858.1	rna-XM_011023785.1	LG05	Poyun14403	II
NW_011499859.1	rna-XM_011024289.1	LG07	Poyun19116	II
NW_011500215.1	rna-XM_011007830.1	LG11	Poyun26197	II
NW_011499864.1	rna-XM_011026460.1	LG11	Poyun26197	II
NW_011499858.1	rna-XM_011023785.1	LG13	Poyun29646	II
NW_011499847.1	rna-XM_011005589.1	LG19	Poyun38524	II
NW_011499845.1	rna-XM_011027419.1	LG06	Poyun16214	III
NW_011499857.1	rna-XM_011023321.1	LG06	Poyun16214	III
NW_011499845.1	rna-XM_011027419.1	LG09	Poyun23027	III
NW_011499857.1	rna-XM_011023321.1	LG09	Poyun23027	III
NW_011500133.1	rna-XM_011005452.1	LG14	Poyun31584	III
NW_011499905.1	rna-XM_011037251.1	LG14	Poyun31584	III
NW_011500133.1	rna-XM_011005452.1	LG18	Poyun36717	III
NW_011499905.1	rna-XM_011037251.1	LG18	Poyun36717	III
NW_011499897.1	rna-XM_011035671.1	LG01	Poyun01227	IV
NW_011499851.1	rna-XM_011020013.1	LG01	Poyun01227	IV
NW_011499897.1	rna-XM_011035671.1	LG07	Poyun18865	IV
NW_011499851.1	rna-XM_011020013.1	LG07	Poyun18865	IV
NW_011500171.1	rna-XM_011006681.1	LG01	Poyun02111	V
NW_011500092.1	rna-XM_011003768.1	LG01	Poyun02111	V
NW_011499857.1	rna-XM_011023322.1	LG06	Poyun16215	V
NW_011500171.1	rna-XM_011006681.1	LG07	Poyun18016	V
NW_011499857.1	rna-XM_011023322.1	LG09	Poyun23026	V
NW_011499909.1	rna-XM_011037920.1	LG01	Poyun00650	VI
NW_011499896.1	rna-XM_011035276.1	LG11	Poyun26324	VI
PyvsPtmen
CM031983.1	rna-gnl|WGS:JAAWWB|Potom08G0060600.1	LG06	Poyun16282	I
CM031987.1	rna-gnl|WGS:JAAWWB|Potom10G0317200.1	LG06	Poyun16282	I
CM031982.1	rna-gnl|WGS:JAAWWB|Potom08G0287400.1	LG06	Poyun16282	I
CM031986.1	rna-gnl|WGS:JAAWWB|Potom10G0074500.1	LG06	Poyun16282	I
CM031983.1	rna-gnl|WGS:JAAWWB|Potom08G0060600.1	LG09	Poyun22962	I
CM031987.1	rna-gnl|WGS:JAAWWB|Potom10G0317200.1	LG09	Poyun22962	I
CM031982.1	rna-gnl|WGS:JAAWWB|Potom08G0287400.1	LG09	Poyun22962	I
CM031986.1	rna-gnl|WGS:JAAWWB|Potom10G0074500.1	LG09	Poyun22962	I
CM031972.1	rna-gnl|WGS:JAAWWB|Potom03G0114300.1	LG01	Poyun00774	II
CM031994.1	rna-gnl|WGS:JAAWWB|Potom14G0035400.1	LG04	Poyun10325	II
CM031995.1	rna-gnl|WGS:JAAWWB|Potom14G0256000.1	LG04	Poyun10325	II
CM031971.1	rna-gnl|WGS:JAAWWB|Potom02G0396900.1	LG04	Poyun10325	II
CM031972.1	rna-gnl|WGS:JAAWWB|Potom03G0102200.1	LG07	Poyun19116	II
CM031973.1	rna-gnl|WGS:JAAWWB|Potom03G0248500.1	LG07	Poyun19116	II
CM031994.1	rna-gnl|WGS:JAAWWB|Potom14G0035400.1	LG11	Poyun26197	II
CM031995.1	rna-gnl|WGS:JAAWWB|Potom14G0256000.1	LG11	Poyun26197	II
CM031971.1	rna-gnl|WGS:JAAWWB|Potom02G0396900.1	LG11	Poyun26197	II
CM031980.1	rna-gnl|WGS:JAAWWB|Potom07G0179500.1	LG13	Poyun29646	II
CM031985.1	rna-gnl|WGS:JAAWWB|Potom09G0056800.1	LG19	Poyun38524	II
CM031984.1	rna-gnl|WGS:JAAWWB|Potom09G0221000.1	LG19	Poyun38524	II
CM031983.1	rna-gnl|WGS:JAAWWB|Potom08G0055200.1	LG06	Poyun16214	III
CM031987.1	rna-gnl|WGS:JAAWWB|Potom10G0322800.1	LG06	Poyun16214	III
CM031982.1	rna-gnl|WGS:JAAWWB|Potom08G0292800.1	LG06	Poyun16214	III
CM031986.1	rna-gnl|WGS:JAAWWB|Potom10G0069300.1	LG06	Poyun16214	III
CM031983.1	rna-gnl|WGS:JAAWWB|Potom08G0055200.1	LG09	Poyun23027	III
CM031987.1	rna-gnl|WGS:JAAWWB|Potom10G0322800.1	LG09	Poyun23027	III
CM032005.1	rna-gnl|WGS:JAAWWB|Potom19G0142600.1	LG10	Poyun24811	III
CM031992.1	rna-gnl|WGS:JAAWWB|Potom13G0050800.1	LG10	Poyun24811	III
CM031993.1	rna-gnl|WGS:JAAWWB|Potom13G0183400.1	LG10	Poyun24811	III
CM032005.1	rna-gnl|WGS:JAAWWB|Potom19G0142600.1	LG12	Poyun28189	III
CM031992.1	rna-gnl|WGS:JAAWWB|Potom13G0050800.1	LG12	Poyun28189	III
CM032004.1	rna-gnl|WGS:JAAWWB|Potom19G0049700.1	LG12	Poyun28189	III
CM031993.1	rna-gnl|WGS:JAAWWB|Potom13G0183400.1	LG12	Poyun28189	III
CM031996.1	rna-gnl|WGS:JAAWWB|Potom15G0136100.1	LG14	Poyun31584	III
CM031997.1	rna-gnl|WGS:JAAWWB|Potom15G0082800.1	LG14	Poyun31584	III
CM031996.1	rna-gnl|WGS:JAAWWB|Potom15G0136100.1	LG18	Poyun36717	III
CM031997.1	rna-gnl|WGS:JAAWWB|Potom15G0082800.1	LG18	Poyun36717	III
CM031972.1	rna-gnl|WGS:JAAWWB|Potom03G0081100.1	LG01	Poyun01227	IV
CM031969.1	rna-gnl|WGS:JAAWWB|Potom01G0099200.1	LG01	Poyun01227	IV
CM031968.1	rna-gnl|WGS:JAAWWB|Potom01G0606200.1	LG01	Poyun01227	IV
CM031973.1	rna-gnl|WGS:JAAWWB|Potom03G0270300.1	LG01	Poyun01227	IV
CM031972.1	rna-gnl|WGS:JAAWWB|Potom03G0081100.1	LG07	Poyun18865	IV
CM031969.1	rna-gnl|WGS:JAAWWB|Potom01G0099200.1	LG07	Poyun18865	IV
CM031968.1	rna-gnl|WGS:JAAWWB|Potom01G0606200.1	LG07	Poyun18865	IV
CM031973.1	rna-gnl|WGS:JAAWWB|Potom03G0270300.1	LG07	Poyun18865	IV
CM031972.1	rna-gnl|WGS:JAAWWB|Potom03G0017000.1	LG01	Poyun02111	V
CM031969.1	rna-gnl|WGS:JAAWWB|Potom01G0158700.1	LG01	Poyun02111	V
CM031973.1	rna-gnl|WGS:JAAWWB|Potom03G0336600.1	LG01	Poyun02111	V
CM031987.1	rna-gnl|WGS:JAAWWB|Potom10G0322700.1	LG06	Poyun16215	V
CM031972.1	rna-gnl|WGS:JAAWWB|Potom03G0017000.1	LG07	Poyun18016	V
CM031969.1	rna-gnl|WGS:JAAWWB|Potom01G0158700.1	LG07	Poyun18016	V
CM031973.1	rna-gnl|WGS:JAAWWB|Potom03G0336600.1	LG07	Poyun18016	V
CM031983.1	rna-gnl|WGS:JAAWWB|Potom08G0055300.1	LG09	Poyun23026	V
CM031987.1	rna-gnl|WGS:JAAWWB|Potom10G0322700.1	LG09	Poyun23026	V
CM031982.1	rna-gnl|WGS:JAAWWB|Potom08G0292800.1	LG09	Poyun23026	V
CM031986.1	rna-gnl|WGS:JAAWWB|Potom10G0069300.1	LG09	Poyun23026	V
CM031969.1	rna-gnl|WGS:JAAWWB|Potom01G0052600.1	LG01	Poyun00650	VI
CM031968.1	rna-gnl|WGS:JAAWWB|Potom01G0654100.1	LG01	Poyun00650	VI
CM031994.1	rna-gnl|WGS:JAAWWB|Potom14G0046800.1	LG11	Poyun26324	VI
CM031995.1	rna-gnl|WGS:JAAWWB|Potom14G0244500.1	LG11	Poyun26324	VI
PyvsPti
Chr10	Potri.010G100800.1.v4.1	LG06	Poyun16282	I
Chr08	Potri.008G140800.1.v4.1	LG06	Poyun16282	I
Chr10	Potri.010G100800.1.v4.1	LG09	Poyun22962	I
Chr08	Potri.008G140800.1.v4.1	LG09	Poyun22962	I
Chr01	Potri.001G082267.1.v4.1	LG01	Poyun00774	II
Chr03	Potri.003G148200.1.v4.1	LG01	Poyun00774	II
Chr14	Potri.014G144900.1.v4.1	LG04	Poyun10325	II
Chr02	Potri.002G237500.3.v4.1	LG04	Poyun10325	II
Chr05	Potri.005G095900.1.v4.1	LG05	Poyun14403	II
Chr03	Potri.003G133900.1.v4.1	LG07	Poyun19116	II
Chr14	Potri.014G144900.1.v4.1	LG11	Poyun26197	II
Chr02	Potri.002G237500.3.v4.1	LG11	Poyun26197	II
Chr05	Potri.005G095900.1.v4.1	LG13	Poyun29646	II
Chr07	Potri.007G068200.2.v4.1	LG13	Poyun29646	II
Chr09	Potri.009G073500.1.v4.1	LG19	Poyun38524	II
Chr10	Potri.010G094300.1.v4.1	LG06	Poyun16214	III
Chr08	Potri.008G147400.1.v4.1	LG06	Poyun16214	III
Chr10	Potri.010G094300.1.v4.1	LG09	Poyun23027	III
Chr08	Potri.008G147400.1.v4.1	LG09	Poyun23027	III
Chr13	Potri.013G083400.3.v4.1	LG10	Poyun24811	III
Chr19	Potri.019G056500.10.v4.1	LG10	Poyun24811	III
Chr13	Potri.013G083400.3.v4.1	LG12	Poyun28189	III
Chr19	Potri.019G056500.10.v4.1	LG12	Poyun28189	III
Chr12	Potri.012G043501.1.v4.1	LG14	Poyun31584	III
Chr15	Potri.015G034200.1.v4.1	LG14	Poyun31584	III
Chr12	Potri.012G043501.1.v4.1	LG18	Poyun36717	III
Chr15	Potri.015G034200.1.v4.1	LG18	Poyun36717	III
Chr01	Potri.001G123700.1.v4.1	LG01	Poyun01227	IV
Chr03	Potri.003G109700.1.v4.1	LG01	Poyun01227	IV
Chr01	Potri.001G123700.1.v4.1	LG07	Poyun18865	IV
Chr03	Potri.003G109700.1.v4.1	LG07	Poyun18865	IV
Chr01	Potri.001G205500.1.v4.1	LG01	Poyun02111	V
Chr03	Potri.003G023900.1.v4.1	LG01	Poyun02111	V
Chr10	Potri.010G094400.1.v4.1	LG06	Poyun16215	V
Chr08	Potri.008G147300.3.v4.1	LG06	Poyun16215	V
Chr01	Potri.001G205500.1.v4.1	LG07	Poyun18016	V
Chr03	Potri.003G023900.1.v4.1	LG07	Poyun18016	V
Chr10	Potri.010G094400.1.v4.1	LG09	Poyun23026	V
Chr08	Potri.008G147300.3.v4.1	LG09	Poyun23026	V
Chr01	Potri.001G045200.1.v4.1	LG01	Poyun00436	VI
Chr01	Potri.001G069650.1.v4.1	LG01	Poyun00650	VI
Chr14	Potri.014G132500.1.v4.1	LG11	Poyun26324	VI
PyvsAt
Chr4	AT4G23640.1.Araport11.447	LG07	Poyun19116	II
Chr2	AT2G40540.3.Araport11.447	LG12	Poyun28189	III
Chr2	AT2G30070.1.Araport11.447	LG19	Poyun38524	II
PyvsOs
Chr2	LOC_Os02g31910.2.MSUv7.0	LG01	Poyun00650	VI
Chr4	LOC_Os04g32920.1.MSUv7.0	LG01	Poyun00650	VI
