# Supplementary material for: Identification, classification, and stress-responsive regulation of HAK family genes in poplar
Source: Front Plant Sci. 2025 Nov 14;16:1690537. doi: 10.3389/fpls.2025.1690537 (PMC12660106; doi:10.3389/fpls.2025.1690537)
Supplement: Supplementary Table 4 — Cis-elements predicted in the promoter of PyHAKs. [file Table4.xlsx]

## Sheet: cis-elements
Table S4. Cis-elements of PyHAK promoters
Id	elements	sequence	location	length	strain	plant	cis-element	annotation
Poyun00651	Unnamed__1	GAATTTAATTAA	560	11	-	Glycine max	60K protein binding site	60K protein binding site
Poyun00654	Unnamed__1	GAATTTAATTAA	313	11	+	Glycine max	60K protein binding site	60K protein binding site
Poyun02111	Unnamed__1	GAATTTAATTAA	1400	11	+	Glycine max	60K protein binding site	60K protein binding site
Poyun02137	Unnamed__1	GAATTTAATTAA	1628	11	+	Glycine max	60K protein binding site	60K protein binding site
Poyun10325	Unnamed__1	GAATTTAATTAA	577	11	-	Glycine max	60K protein binding site	60K protein binding site
Poyun16215	Unnamed__1	GAATTTAATTAA	133	11	-	Glycine max	60K protein binding site	60K protein binding site
Poyun26324	Unnamed__1	GAATTTAATTAA	163	11	+	Glycine max	60K protein binding site	60K protein binding site
Poyun28189	Unnamed__1	GAATTTAATTAA	269	11	-	Glycine max	60K protein binding site	60K protein binding site
Poyun31584	Unnamed__1	GAATTTAATTAA	1273	12	-	Glycine max	60K protein binding site	60K protein binding site
Poyun00653	TGA-element	AACGAC	1684	6	+	Brassica oleracea	auxin-responsive element	auxin-responsive element
Poyun00654	TGA-element	AACGAC	231	6	+	Brassica oleracea	auxin-responsive element	auxin-responsive element
Poyun01227	TGA-element	AACGAC	202	6	-	Brassica oleracea	auxin-responsive element	auxin-responsive element
Poyun02137	TGA-element	AACGAC	455	6	+	Brassica oleracea	auxin-responsive element	auxin-responsive element
Poyun14403	TGA-element	AACGAC	129	6	-	Brassica oleracea	auxin-responsive element	auxin-responsive element
Poyun14403	TGA-element	AACGAC	1450	6	-	Brassica oleracea	auxin-responsive element	auxin-responsive element
Poyun14403	TGA-element	AACGAC	1818	6	-	Brassica oleracea	auxin-responsive element	auxin-responsive element
Poyun16215	TGA-element	AACGAC	897	6	-	Brassica oleracea	auxin-responsive element	auxin-responsive element
Poyun16215	TGA-element	AACGAC	1353	6	-	Brassica oleracea	auxin-responsive element	auxin-responsive element
Poyun18016	TGA-element	AACGAC	336	6	+	Brassica oleracea	auxin-responsive element	auxin-responsive element
Poyun18016	TGA-element	AACGAC	968	6	+	Brassica oleracea	auxin-responsive element	auxin-responsive element
Poyun19116	TGA-element	AACGAC	1924	6	+	Brassica oleracea	auxin-responsive element	auxin-responsive element
Poyun19116	TGA-element	AACGAC	1946	6	+	Brassica oleracea	auxin-responsive element	auxin-responsive element
Poyun19248	TGA-element	AACGAC	1598	6	-	Brassica oleracea	auxin-responsive element	auxin-responsive element
Poyun23027	TGA-element	AACGAC	913	6	+	Brassica oleracea	auxin-responsive element	auxin-responsive element
Poyun23027	TGA-element	AACGAC	1137	6	-	Brassica oleracea	auxin-responsive element	auxin-responsive element
Poyun23807	TGA-element	AACGAC	731	6	-	Brassica oleracea	auxin-responsive element	auxin-responsive element
Poyun26197	TGA-element	AACGAC	1079	6	+	Brassica oleracea	auxin-responsive element	auxin-responsive element
Poyun31584	TGA-element	AACGAC	1103	6	+	Brassica oleracea	auxin-responsive element	auxin-responsive element
Poyun36717	TGA-element	AACGAC	915	6	+	Brassica oleracea	auxin-responsive element	auxin-responsive element
Poyun36717	TGA-element	AACGAC	921	6	-	Brassica oleracea	auxin-responsive element	auxin-responsive element
Poyun00650	AT-rich element	ATAGAAATCAA	1390	10	+	Glycine max	AT-rich DNA binding protein (ATBP-1)	binding site of AT-rich DNA binding protein (ATBP-1)
Poyun00774	AT-rich element	ATAGAAATCAA	1025	10	-	Glycine max	AT-rich DNA binding protein (ATBP-1)	binding site of AT-rich DNA binding protein (ATBP-1)
Poyun00774	AT-rich element	ATAGAAATCAA	1322	10	+	Glycine max	AT-rich DNA binding protein (ATBP-1)	binding site of AT-rich DNA binding protein (ATBP-1)
Poyun02137	AT-rich element	ATAGAAATCAA	641	10	-	Glycine max	AT-rich DNA binding protein (ATBP-1)	binding site of AT-rich DNA binding protein (ATBP-1)
Poyun19116	AT-rich element	ATAGAAATCAA	616	10	+	Glycine max	AT-rich DNA binding protein (ATBP-1)	binding site of AT-rich DNA binding protein (ATBP-1)
Poyun19116	AT-rich element	ATAGAAATCAA	648	10	+	Glycine max	AT-rich DNA binding protein (ATBP-1)	binding site of AT-rich DNA binding protein (ATBP-1)
Poyun19116	AT-rich element	ATAGAAATCAA	694	10	+	Glycine max	AT-rich DNA binding protein (ATBP-1)	binding site of AT-rich DNA binding protein (ATBP-1)
Poyun19248	AT-rich element	ATAGAAATCAA	675	11	+	Glycine max	AT-rich DNA binding protein (ATBP-1)	binding site of AT-rich DNA binding protein (ATBP-1)
Poyun19248	AT-rich element	ATAGAAATCAA	1135	10	-	Glycine max	AT-rich DNA binding protein (ATBP-1)	binding site of AT-rich DNA binding protein (ATBP-1)
Poyun22962	AT-rich element	ATAGAAATCAA	1077	10	+	Glycine max	AT-rich DNA binding protein (ATBP-1)	binding site of AT-rich DNA binding protein (ATBP-1)
Poyun23026	AT-rich element	ATAGAAATCAA	1710	10	-	Glycine max	AT-rich DNA binding protein (ATBP-1)	binding site of AT-rich DNA binding protein (ATBP-1)
Poyun31584	AT-rich element	ATAGAAATCAA	775	10	+	Glycine max	AT-rich DNA binding protein (ATBP-1)	binding site of AT-rich DNA binding protein (ATBP-1)
Poyun38524	MSA-like	(T/C)C(T/C)AACGG(T/C)(T/C)A	1915	8.5	+	Catharanthus roseus	cell cycle regulation	cis-acting element involved in cell cycle regulation
Poyun00650	TC-rich repeats	GTTTTCTTAC	717	9	+	Nicotiana tabacum	defense and stress responsiveness	cis-acting element involved in defense and stress responsiveness
Poyun00650	TC-rich repeats	GTTTTCTTAC	792	10	+	Nicotiana tabacum	defense and stress responsiveness	cis-acting element involved in defense and stress responsiveness
Poyun00650	TC-rich repeats	GTTTTCTTAC	988	9	+	Nicotiana tabacum	defense and stress responsiveness	cis-acting element involved in defense and stress responsiveness
Poyun00651	TC-rich repeats	GTTTTCTTAC	1602	9	+	Nicotiana tabacum	defense and stress responsiveness	cis-acting element involved in defense and stress responsiveness
Poyun00653	TC-rich repeats	GTTTTCTTAC	1842	9	-	Nicotiana tabacum	defense and stress responsiveness	cis-acting element involved in defense and stress responsiveness
Poyun01227	TC-rich repeats	GTTTTCTTAC	839	9	-	Nicotiana tabacum	defense and stress responsiveness	cis-acting element involved in defense and stress responsiveness
Poyun02137	TC-rich repeats	GTTTTCTTAC	40	9	+	Nicotiana tabacum	defense and stress responsiveness	cis-acting element involved in defense and stress responsiveness
Poyun10325	TC-rich repeats	ATTCTCTAAC	31	9	-	Nicotiana tabacum	defense and stress responsiveness	cis-acting element involved in defense and stress responsiveness
Poyun14403	TC-rich repeats	ATTCTCTAAC	270	9	-	Nicotiana tabacum	defense and stress responsiveness	cis-acting element involved in defense and stress responsiveness
Poyun16214	TC-rich repeats	ATTCTCTAAC	1161	9	+	Nicotiana tabacum	defense and stress responsiveness	cis-acting element involved in defense and stress responsiveness
Poyun16214	TC-rich repeats	GTTTTCTTAC	1541	9	-	Nicotiana tabacum	defense and stress responsiveness	cis-acting element involved in defense and stress responsiveness
Poyun16282	TC-rich repeats	GTTTTCTTAC	448	9	+	Nicotiana tabacum	defense and stress responsiveness	cis-acting element involved in defense and stress responsiveness
Poyun16282	TC-rich repeats	ATTCTCTAAC	929	9	+	Nicotiana tabacum	defense and stress responsiveness	cis-acting element involved in defense and stress responsiveness
Poyun19116	TC-rich repeats	GTTTTCTTAC	1387	9	+	Nicotiana tabacum	defense and stress responsiveness	cis-acting element involved in defense and stress responsiveness
Poyun23026	TC-rich repeats	GTTTTCTTAC	122	9	-	Nicotiana tabacum	defense and stress responsiveness	cis-acting element involved in defense and stress responsiveness
Poyun23027	TC-rich repeats	GTTTTCTTAC	648	9	-	Nicotiana tabacum	defense and stress responsiveness	cis-acting element involved in defense and stress responsiveness
Poyun24811	TC-rich repeats	GTTTTCTTAC	1659	9	+	Nicotiana tabacum	defense and stress responsiveness	cis-acting element involved in defense and stress responsiveness
Poyun26197	TC-rich repeats	GTTTTCTTAC	1952	9	+	Nicotiana tabacum	defense and stress responsiveness	cis-acting element involved in defense and stress responsiveness
Poyun31584	TC-rich repeats	GTTTTCTTAC	1448	9	+	Nicotiana tabacum	defense and stress responsiveness	cis-acting element involved in defense and stress responsiveness
Poyun36717	TC-rich repeats	GTTTTCTTAC	930	9	-	Nicotiana tabacum	defense and stress responsiveness	cis-acting element involved in defense and stress responsiveness
Poyun36717	TC-rich repeats	GTTTTCTTAC	1842	9	-	Nicotiana tabacum	defense and stress responsiveness	cis-acting element involved in defense and stress responsiveness
Poyun36718	TC-rich repeats	ATTCTCTAAC	602	9	+	Nicotiana tabacum	defense and stress responsiveness	cis-acting element involved in defense and stress responsiveness
Poyun36718	TC-rich repeats	GTTTTCTTAC	1028	9	-	Nicotiana tabacum	defense and stress responsiveness	cis-acting element involved in defense and stress responsiveness
Poyun38524	TC-rich repeats	GTTTTCTTAC	1064	9	-	Nicotiana tabacum	defense and stress responsiveness	cis-acting element involved in defense and stress responsiveness
Poyun10325	TATC-box	TATCCCA	1896	7	-	Oryza sativa	gibberellin-responsiveness	cis-acting element involved in gibberellin-responsiveness
Poyun14403	TATC-box	TATCCCA	1056	7	-	Oryza sativa	gibberellin-responsiveness	cis-acting element involved in gibberellin-responsiveness
Poyun23807	TATC-box	TATCCCA	1180	7	-	Oryza sativa	gibberellin-responsiveness	cis-acting element involved in gibberellin-responsiveness
Poyun29646	TATC-box	TATCCCA	1156	7	-	Oryza sativa	gibberellin-responsiveness	cis-acting element involved in gibberellin-responsiveness
Poyun00650	ACE	CTAACGTATT	1057	9	-	Petroselinum crispum	light response	cis-acting element involved in light responsiveness
Poyun01227	ACE	CTAACGTATT	1849	9	+	Petroselinum crispum	light response	cis-acting element involved in light responsiveness
Poyun26324	ACE	GACACGTATG	1911	9	+	Petroselinum crispum	light response	cis-acting element involved in light responsiveness
Poyun01227	LTR	CCGAAA	172	6	+	Hordeum vulgare	low-temperature responsiveness	cis-acting element involved in low-temperature responsiveness
Poyun14403	LTR	CCGAAA	1836	6	-	Hordeum vulgare	low-temperature responsiveness	cis-acting element involved in low-temperature responsiveness
Poyun16215	LTR	CCGAAA	299	6	-	Hordeum vulgare	low-temperature responsiveness	cis-acting element involved in low-temperature responsiveness
Poyun16215	LTR	CCGAAA	836	6	+	Hordeum vulgare	low-temperature responsiveness	cis-acting element involved in low-temperature responsiveness
Poyun16215	LTR	CCGAAA	1053	6	-	Hordeum vulgare	low-temperature responsiveness	cis-acting element involved in low-temperature responsiveness
Poyun16282	LTR	CCGAAA	1764	6	-	Hordeum vulgare	low-temperature responsiveness	cis-acting element involved in low-temperature responsiveness
Poyun18016	LTR	CCGAAA	851	6	-	Hordeum vulgare	low-temperature responsiveness	cis-acting element involved in low-temperature responsiveness
Poyun18865	LTR	CCGAAA	159	6	-	Hordeum vulgare	low-temperature responsiveness	cis-acting element involved in low-temperature responsiveness
Poyun19248	LTR	CCGAAA	1313	6	+	Hordeum vulgare	low-temperature responsiveness	cis-acting element involved in low-temperature responsiveness
Poyun23026	LTR	CCGAAA	989	6	+	Hordeum vulgare	low-temperature responsiveness	cis-acting element involved in low-temperature responsiveness
Poyun23027	LTR	CCGAAA	453	6	-	Hordeum vulgare	low-temperature responsiveness	cis-acting element involved in low-temperature responsiveness
Poyun23807	LTR	CCGAAA	1099	6	-	Hordeum vulgare	low-temperature responsiveness	cis-acting element involved in low-temperature responsiveness
Poyun29646	LTR	CCGAAA	1901	6	-	Hordeum vulgare	low-temperature responsiveness	cis-acting element involved in low-temperature responsiveness
Poyun29646	LTR	CCGAAA	1925	6	-	Hordeum vulgare	low-temperature responsiveness	cis-acting element involved in low-temperature responsiveness
Poyun00651	TCA-element	TCAGAAGAGG	1543	9	-	Brassica oleracea	salicylic acid responsiveness	cis-acting element involved in salicylic acid responsiveness
Poyun00653	TCA-element	TCAGAAGAGG	381	9	-	Brassica oleracea	salicylic acid responsiveness	cis-acting element involved in salicylic acid responsiveness
Poyun00653	TCA-element	CCATCTTTTT	990	9	+	Nicotiana tabacum	salicylic acid responsiveness	cis-acting element involved in salicylic acid responsiveness
Poyun00774	TCA-element	TCAGAAGAGG	939	9	+	Brassica oleracea	salicylic acid responsiveness	cis-acting element involved in salicylic acid responsiveness
Poyun10325	TCA-element	CCATCTTTTT	644	9	+	Nicotiana tabacum	salicylic acid responsiveness	cis-acting element involved in salicylic acid responsiveness
Poyun16215	TCA-element	CCATCTTTTT	1533	9	+	Nicotiana tabacum	salicylic acid responsiveness	cis-acting element involved in salicylic acid responsiveness
Poyun18866	TCA-element	CCATCTTTTT	760	10	+	Nicotiana tabacum	salicylic acid responsiveness	cis-acting element involved in salicylic acid responsiveness
Poyun23027	TCA-element	CCATCTTTTT	959	9	+	Nicotiana tabacum	salicylic acid responsiveness	cis-acting element involved in salicylic acid responsiveness
Poyun23807	SARE	TTCGACCATCTT	1732	11	-	Nicotiana tabacum	salicylic acid responsiveness	cis-acting element involved in salicylic acid responsiveness
Poyun23807	TCA-element	CCATCTTTTT	540	9	-	Nicotiana tabacum	salicylic acid responsiveness	cis-acting element involved in salicylic acid responsiveness
Poyun23807	TCA-element	CCATCTTTTT	582	9	-	Nicotiana tabacum	salicylic acid responsiveness	cis-acting element involved in salicylic acid responsiveness
Poyun23807	TCA-element	CCATCTTTTT	1729	9	-	Nicotiana tabacum	salicylic acid responsiveness	cis-acting element involved in salicylic acid responsiveness
Poyun28189	TCA-element	CCATCTTTTT	240	9	+	Nicotiana tabacum	salicylic acid responsiveness	cis-acting element involved in salicylic acid responsiveness
Poyun28189	TCA-element	CCATCTTTTT	517	9	-	Nicotiana tabacum	salicylic acid responsiveness	cis-acting element involved in salicylic acid responsiveness
Poyun28189	TCA-element	CCATCTTTTT	1796	9	-	Nicotiana tabacum	salicylic acid responsiveness	cis-acting element involved in salicylic acid responsiveness
Poyun29646	TCA-element	TCAGAAGAGG	1237	9	+	Brassica oleracea	salicylic acid responsiveness	cis-acting element involved in salicylic acid responsiveness
Poyun00650	ABRE	ACGTG	1563	5	-	Arabidopsis thaliana	abscisic acid responsiveness	cis-acting element involved in the abscisic acid responsiveness
Poyun00650	ABRE	ACGTG	1784	5	-	Arabidopsis thaliana	abscisic acid responsiveness	cis-acting element involved in the abscisic acid responsiveness
Poyun01227	ABRE	ACGTG	84	5	-	Arabidopsis thaliana	abscisic acid responsiveness	cis-acting element involved in the abscisic acid responsiveness
Poyun01227	ABRE	AACCCGG	793	7	+	Arabidopsis thaliana	abscisic acid responsiveness	cis-acting element involved in the abscisic acid responsiveness
Poyun01227	ABRE	ACGTG	1175	5	+	Arabidopsis thaliana	abscisic acid responsiveness	cis-acting element involved in the abscisic acid responsiveness
Poyun01227	ABRE	AACCCGG	1676	7	-	Arabidopsis thaliana	abscisic acid responsiveness	cis-acting element involved in the abscisic acid responsiveness
Poyun02137	ABRE	ACGTG	1744	5	+	Arabidopsis thaliana	abscisic acid responsiveness	cis-acting element involved in the abscisic acid responsiveness
Poyun10325	ABRE	ACGTG	1150	5	+	Arabidopsis thaliana	abscisic acid responsiveness	cis-acting element involved in the abscisic acid responsiveness
Poyun10325	ABRE	AACCCGG	1377	7	-	Arabidopsis thaliana	abscisic acid responsiveness	cis-acting element involved in the abscisic acid responsiveness
Poyun10325	ABRE	CGCACGTGTC	1885	9	-	Hordeum vulgare	abscisic acid responsiveness	cis-acting element involved in the abscisic acid responsiveness
Poyun10325	ABRE	CACGTG	1887	6	-	Arabidopsis thaliana	abscisic acid responsiveness	cis-acting element involved in the abscisic acid responsiveness
Poyun10325	ABRE	ACGTG	1888	5	+	Arabidopsis thaliana	abscisic acid responsiveness	cis-acting element involved in the abscisic acid responsiveness
Poyun14403	ABRE	ACGTG	1923	5	+	Arabidopsis thaliana	abscisic acid responsiveness	cis-acting element involved in the abscisic acid responsiveness
Poyun16214	ABRE	ACGTG	1625	5	-	Arabidopsis thaliana	abscisic acid responsiveness	cis-acting element involved in the abscisic acid responsiveness
Poyun16215	ABRE	ACGTG	825	5	+	Arabidopsis thaliana	abscisic acid responsiveness	cis-acting element involved in the abscisic acid responsiveness
Poyun16282	ABRE	ACGTG	1805	5	+	Arabidopsis thaliana	abscisic acid responsiveness	cis-acting element involved in the abscisic acid responsiveness
Poyun16282	ABRE	ACGTG	1957	5	+	Arabidopsis thaliana	abscisic acid responsiveness	cis-acting element involved in the abscisic acid responsiveness
Poyun18016	ABRE	ACGTG	910	5	+	Arabidopsis thaliana	abscisic acid responsiveness	cis-acting element involved in the abscisic acid responsiveness
Poyun18016	ABRE	ACGTG	1653	5	-	Arabidopsis thaliana	abscisic acid responsiveness	cis-acting element involved in the abscisic acid responsiveness
Poyun19116	ABRE	AACCCGG	381	7	-	Arabidopsis thaliana	abscisic acid responsiveness	cis-acting element involved in the abscisic acid responsiveness
Poyun19248	ABRE	TACGGTC	589	7	-	Arabidopsis thaliana	abscisic acid responsiveness	cis-acting element involved in the abscisic acid responsiveness
Poyun19248	ABRE	ACGTG	617	5	-	Arabidopsis thaliana	abscisic acid responsiveness	cis-acting element involved in the abscisic acid responsiveness
Poyun19248	ABRE	CACGTG	1219	6	-	Arabidopsis thaliana	abscisic acid responsiveness	cis-acting element involved in the abscisic acid responsiveness
Poyun19248	ABRE	ACGTG	1220	5	+	Arabidopsis thaliana	abscisic acid responsiveness	cis-acting element involved in the abscisic acid responsiveness
Poyun22962	ABRE	CACGTG	1403	6	-	Arabidopsis thaliana	abscisic acid responsiveness	cis-acting element involved in the abscisic acid responsiveness
Poyun22962	ABRE	ACGTG	1404	5	+	Arabidopsis thaliana	abscisic acid responsiveness	cis-acting element involved in the abscisic acid responsiveness
Poyun22962	ABRE	ACGTG	1931	5	+	Arabidopsis thaliana	abscisic acid responsiveness	cis-acting element involved in the abscisic acid responsiveness
Poyun22962	ABRE	ACGTG	1949	5	+	Arabidopsis thaliana	abscisic acid responsiveness	cis-acting element involved in the abscisic acid responsiveness
Poyun23026	ABRE	ACGTG	688	5	-	Arabidopsis thaliana	abscisic acid responsiveness	cis-acting element involved in the abscisic acid responsiveness
Poyun23026	ABRE	CACGTG	827	6	+	Arabidopsis thaliana	abscisic acid responsiveness	cis-acting element involved in the abscisic acid responsiveness
Poyun23026	ABRE	ACGTG	828	5	+	Arabidopsis thaliana	abscisic acid responsiveness	cis-acting element involved in the abscisic acid responsiveness
Poyun23026	ABRE	CACGTG	1554	6	-	Arabidopsis thaliana	abscisic acid responsiveness	cis-acting element involved in the abscisic acid responsiveness
Poyun23026	ABRE	ACGTG	1555	5	+	Arabidopsis thaliana	abscisic acid responsiveness	cis-acting element involved in the abscisic acid responsiveness
Poyun23026	ABRE	ACGTG	1894	5	+	Arabidopsis thaliana	abscisic acid responsiveness	cis-acting element involved in the abscisic acid responsiveness
Poyun23027	ABRE	ACGTG	1567	5	-	Arabidopsis thaliana	abscisic acid responsiveness	cis-acting element involved in the abscisic acid responsiveness
Poyun23807	ABRE	ACGTG	669	5	+	Arabidopsis thaliana	abscisic acid responsiveness	cis-acting element involved in the abscisic acid responsiveness
Poyun24811	ABRE	ACGTG	286	5	-	Arabidopsis thaliana	abscisic acid responsiveness	cis-acting element involved in the abscisic acid responsiveness
Poyun24811	ABRE	ACGTG	1892	5	+	Arabidopsis thaliana	abscisic acid responsiveness	cis-acting element involved in the abscisic acid responsiveness
Poyun26324	ABRE	ACGTG	1825	5	-	Arabidopsis thaliana	abscisic acid responsiveness	cis-acting element involved in the abscisic acid responsiveness
Poyun26324	ABRE	ACGTG	1913	5	-	Arabidopsis thaliana	abscisic acid responsiveness	cis-acting element involved in the abscisic acid responsiveness
Poyun28189	ABRE	ACGTG	1888	5	-	Arabidopsis thaliana	abscisic acid responsiveness	cis-acting element involved in the abscisic acid responsiveness
Poyun28189	ABRE	ACGTG	1912	5	-	Arabidopsis thaliana	abscisic acid responsiveness	cis-acting element involved in the abscisic acid responsiveness
Poyun28189	ABRE	ACGTG	1980	5	-	Arabidopsis thaliana	abscisic acid responsiveness	cis-acting element involved in the abscisic acid responsiveness
Poyun28189	ABRE	ACGTG	1988	5	-	Arabidopsis thaliana	abscisic acid responsiveness	cis-acting element involved in the abscisic acid responsiveness
Poyun29646	ABRE	ACGTG	1104	5	-	Arabidopsis thaliana	abscisic acid responsiveness	cis-acting element involved in the abscisic acid responsiveness
Poyun29646	ABRE	ACGTG	1405	5	-	Arabidopsis thaliana	abscisic acid responsiveness	cis-acting element involved in the abscisic acid responsiveness
Poyun29646	ABRE	TACGGTC	1458	7	+	Arabidopsis thaliana	abscisic acid responsiveness	cis-acting element involved in the abscisic acid responsiveness
Poyun31584	ABRE	ACGTG	305	5	+	Arabidopsis thaliana	abscisic acid responsiveness	cis-acting element involved in the abscisic acid responsiveness
Poyun31584	ABRE	ACGTG	1416	5	-	Arabidopsis thaliana	abscisic acid responsiveness	cis-acting element involved in the abscisic acid responsiveness
Poyun36717	ABRE	AACCCGG	861	7	-	Arabidopsis thaliana	abscisic acid responsiveness	cis-acting element involved in the abscisic acid responsiveness
Poyun36717	ABRE	AACCCGG	880	7	-	Arabidopsis thaliana	abscisic acid responsiveness	cis-acting element involved in the abscisic acid responsiveness
Poyun36717	ABRE	AACCCGG	1017	7	-	Arabidopsis thaliana	abscisic acid responsiveness	cis-acting element involved in the abscisic acid responsiveness
Poyun36717	ABRE	AACCCGG	1076	7	-	Arabidopsis thaliana	abscisic acid responsiveness	cis-acting element involved in the abscisic acid responsiveness
Poyun36717	ABRE	AACCCGG	1106	7	-	Arabidopsis thaliana	abscisic acid responsiveness	cis-acting element involved in the abscisic acid responsiveness
Poyun36717	ABRE	ACGTG	1376	5	-	Arabidopsis thaliana	abscisic acid responsiveness	cis-acting element involved in the abscisic acid responsiveness
Poyun36718	ABRE	ACGTG	117	5	-	Arabidopsis thaliana	abscisic acid responsiveness	cis-acting element involved in the abscisic acid responsiveness
Poyun36718	ABRE	ACGTG	774	5	+	Arabidopsis thaliana	abscisic acid responsiveness	cis-acting element involved in the abscisic acid responsiveness
Poyun36718	ABRE	GCAACGTGTC	1235	9	+	Hordeum vulgare	abscisic acid responsiveness	cis-acting element involved in the abscisic acid responsiveness
Poyun36718	ABRE	GACACGTGGC	1641	9	-	Triticum aestivum	abscisic acid responsiveness	cis-acting element involved in the abscisic acid responsiveness
Poyun38524	ABRE	ACGTG	446	5	+	Arabidopsis thaliana	abscisic acid responsiveness	cis-acting element involved in the abscisic acid responsiveness
Poyun38524	ABRE	GCAACGTGTC	1473	9	-	Hordeum vulgare	abscisic acid responsiveness	cis-acting element involved in the abscisic acid responsiveness
Poyun38524	ABRE	ACGTG	1475	5	-	Arabidopsis thaliana	abscisic acid responsiveness	cis-acting element involved in the abscisic acid responsiveness
Poyun00436	ARE	AAACCA	324	6	+	Zea mays	anaerobic induction	cis-acting regulatory element
Poyun00436	ARE	AAACCA	1096	6	-	Zea mays	anaerobic induction	cis-acting regulatory element
Poyun00650	ARE	AAACCA	66	6	+	Zea mays	anaerobic induction	cis-acting regulatory element essential for the anaerobic induction
Poyun00650	ARE	AAACCA	707	6	+	Zea mays	anaerobic induction	cis-acting regulatory element essential for the anaerobic induction
Poyun00650	ARE	AAACCA	790	6	-	Zea mays	anaerobic induction	cis-acting regulatory element essential for the anaerobic induction
Poyun00650	ARE	AAACCA	941	6	+	Zea mays	anaerobic induction	cis-acting regulatory element essential for the anaerobic induction
Poyun00650	ARE	AAACCA	1488	6	+	Zea mays	anaerobic induction	cis-acting regulatory element essential for the anaerobic induction
Poyun00650	ARE	AAACCA	1624	6	+	Zea mays	anaerobic induction	cis-acting regulatory element essential for the anaerobic induction
Poyun00651	ARE	AAACCA	1762	6	+	Zea mays	anaerobic induction	cis-acting regulatory element essential for the anaerobic induction
Poyun00653	ARE	AAACCA	522	6	+	Zea mays	anaerobic induction	cis-acting regulatory element essential for the anaerobic induction
Poyun00653	ARE	AAACCA	745	6	-	Zea mays	anaerobic induction	cis-acting regulatory element essential for the anaerobic induction
Poyun00653	ARE	AAACCA	1065	6	-	Zea mays	anaerobic induction	cis-acting regulatory element essential for the anaerobic induction
Poyun00653	ARE	AAACCA	1096	6	-	Zea mays	anaerobic induction	cis-acting regulatory element essential for the anaerobic induction
Poyun00653	ARE	AAACCA	1576	6	-	Zea mays	anaerobic induction	cis-acting regulatory element essential for the anaerobic induction
Poyun00654	ARE	AAACCA	66	6	-	Zea mays	anaerobic induction	cis-acting regulatory element essential for the anaerobic induction
Poyun00774	ARE	AAACCA	656	6	-	Zea mays	anaerobic induction	cis-acting regulatory element essential for the anaerobic induction
Poyun01227	ARE	AAACCA	520	6	-	Zea mays	anaerobic induction	cis-acting regulatory element essential for the anaerobic induction
Poyun01227	ARE	AAACCA	540	6	-	Zea mays	anaerobic induction	cis-acting regulatory element essential for the anaerobic induction
Poyun02111	ARE	AAACCA	451	6	+	Zea mays	anaerobic induction	cis-acting regulatory element essential for the anaerobic induction
Poyun02111	ARE	AAACCA	1649	6	+	Zea mays	anaerobic induction	cis-acting regulatory element essential for the anaerobic induction
Poyun02137	ARE	AAACCA	158	6	+	Zea mays	anaerobic induction	cis-acting regulatory element essential for the anaerobic induction
Poyun02137	ARE	AAACCA	963	6	+	Zea mays	anaerobic induction	cis-acting regulatory element essential for the anaerobic induction
Poyun02137	ARE	AAACCA	1882	6	+	Zea mays	anaerobic induction	cis-acting regulatory element essential for the anaerobic induction
Poyun14403	ARE	AAACCA	1035	6	-	Zea mays	anaerobic induction	cis-acting regulatory element essential for the anaerobic induction
Poyun14403	ARE	AAACCA	1083	6	-	Zea mays	anaerobic induction	cis-acting regulatory element essential for the anaerobic induction
Poyun14403	ARE	AAACCA	1215	6	-	Zea mays	anaerobic induction	cis-acting regulatory element essential for the anaerobic induction
Poyun14403	ARE	AAACCA	1572	6	-	Zea mays	anaerobic induction	cis-acting regulatory element essential for the anaerobic induction
Poyun16214	ARE	AAACCA	971	6	+	Zea mays	anaerobic induction	cis-acting regulatory element essential for the anaerobic induction
Poyun16214	ARE	AAACCA	1953	6	-	Zea mays	anaerobic induction	cis-acting regulatory element essential for the anaerobic induction
Poyun16214	ARE	AAACCA	1994	6	+	Zea mays	anaerobic induction	cis-acting regulatory element essential for the anaerobic induction
Poyun16215	ARE	AAACCA	125	6	-	Zea mays	anaerobic induction	cis-acting regulatory element essential for the anaerobic induction
Poyun16215	ARE	AAACCA	498	6	-	Zea mays	anaerobic induction	cis-acting regulatory element essential for the anaerobic induction
Poyun16215	ARE	AAACCA	1163	6	-	Zea mays	anaerobic induction	cis-acting regulatory element essential for the anaerobic induction
Poyun16215	ARE	AAACCA	1293	6	-	Zea mays	anaerobic induction	cis-acting regulatory element essential for the anaerobic induction
Poyun16215	ARE	AAACCA	1898	6	-	Zea mays	anaerobic induction	cis-acting regulatory element essential for the anaerobic induction
Poyun16282	ARE	AAACCA	1360	6	+	Zea mays	anaerobic induction	cis-acting regulatory element essential for the anaerobic induction
Poyun18016	ARE	AAACCA	216	6	-	Zea mays	anaerobic induction	cis-acting regulatory element essential for the anaerobic induction
Poyun18016	ARE	AAACCA	525	6	-	Zea mays	anaerobic induction	cis-acting regulatory element essential for the anaerobic induction
Poyun18016	ARE	AAACCA	1177	6	-	Zea mays	anaerobic induction	cis-acting regulatory element essential for the anaerobic induction
Poyun18016	ARE	AAACCA	1277	6	+	Zea mays	anaerobic induction	cis-acting regulatory element essential for the anaerobic induction
Poyun18865	ARE	AAACCA	861	6	+	Zea mays	anaerobic induction	cis-acting regulatory element essential for the anaerobic induction
Poyun18865	ARE	AAACCA	1001	6	-	Zea mays	anaerobic induction	cis-acting regulatory element essential for the anaerobic induction
Poyun18866	ARE	AAACCA	387	6	+	Zea mays	anaerobic induction	cis-acting regulatory element essential for the anaerobic induction
Poyun18866	ARE	AAACCA	1759	6	-	Zea mays	anaerobic induction	cis-acting regulatory element essential for the anaerobic induction
Poyun19248	ARE	AAACCA	625	6	+	Zea mays	anaerobic induction	cis-acting regulatory element essential for the anaerobic induction
Poyun19248	ARE	AAACCA	1433	6	+	Zea mays	anaerobic induction	cis-acting regulatory element essential for the anaerobic induction
Poyun19248	ARE	AAACCA	1461	6	+	Zea mays	anaerobic induction	cis-acting regulatory element essential for the anaerobic induction
Poyun19248	ARE	AAACCA	1646	6	+	Zea mays	anaerobic induction	cis-acting regulatory element essential for the anaerobic induction
Poyun19248	ARE	AAACCA	1902	6	+	Zea mays	anaerobic induction	cis-acting regulatory element essential for the anaerobic induction
Poyun22962	ARE	AAACCA	118	6	-	Zea mays	anaerobic induction	cis-acting regulatory element essential for the anaerobic induction
Poyun23026	ARE	AAACCA	72	6	+	Zea mays	anaerobic induction	cis-acting regulatory element essential for the anaerobic induction
Poyun23026	ARE	AAACCA	91	6	+	Zea mays	anaerobic induction	cis-acting regulatory element essential for the anaerobic induction
Poyun23026	ARE	AAACCA	128	6	+	Zea mays	anaerobic induction	cis-acting regulatory element essential for the anaerobic induction
Poyun23026	ARE	AAACCA	1307	6	+	Zea mays	anaerobic induction	cis-acting regulatory element essential for the anaerobic induction
Poyun23026	ARE	AAACCA	1744	6	+	Zea mays	anaerobic induction	cis-acting regulatory element essential for the anaerobic induction
Poyun23026	ARE	AAACCA	1985	6	-	Zea mays	anaerobic induction	cis-acting regulatory element essential for the anaerobic induction
Poyun23027	ARE	AAACCA	1032	6	-	Zea mays	anaerobic induction	cis-acting regulatory element essential for the anaerobic induction
Poyun23027	ARE	AAACCA	1191	6	+	Zea mays	anaerobic induction	cis-acting regulatory element essential for the anaerobic induction
Poyun23027	ARE	AAACCA	1199	6	-	Zea mays	anaerobic induction	cis-acting regulatory element essential for the anaerobic induction
Poyun23027	ARE	AAACCA	1769	6	-	Zea mays	anaerobic induction	cis-acting regulatory element essential for the anaerobic induction
Poyun23027	ARE	AAACCA	1945	6	+	Zea mays	anaerobic induction	cis-acting regulatory element essential for the anaerobic induction
Poyun23807	ARE	AAACCA	628	6	-	Zea mays	anaerobic induction	cis-acting regulatory element essential for the anaerobic induction
Poyun24811	ARE	AAACCA	1089	6	-	Zea mays	anaerobic induction	cis-acting regulatory element essential for the anaerobic induction
Poyun24811	ARE	AAACCA	1475	6	-	Zea mays	anaerobic induction	cis-acting regulatory element essential for the anaerobic induction
Poyun24811	ARE	AAACCA	1644	6	-	Zea mays	anaerobic induction	cis-acting regulatory element essential for the anaerobic induction
Poyun26197	ARE	AAACCA	485	6	+	Zea mays	anaerobic induction	cis-acting regulatory element essential for the anaerobic induction
Poyun26197	ARE	AAACCA	1654	6	+	Zea mays	anaerobic induction	cis-acting regulatory element essential for the anaerobic induction
Poyun26197	ARE	AAACCA	1676	6	+	Zea mays	anaerobic induction	cis-acting regulatory element essential for the anaerobic induction
Poyun26324	ARE	AAACCA	177	6	+	Zea mays	anaerobic induction	cis-acting regulatory element essential for the anaerobic induction
Poyun26324	ARE	AAACCA	317	6	-	Zea mays	anaerobic induction	cis-acting regulatory element essential for the anaerobic induction
Poyun28189	ARE	AAACCA	1084	6	-	Zea mays	anaerobic induction	cis-acting regulatory element essential for the anaerobic induction
Poyun28189	ARE	AAACCA	1090	6	-	Zea mays	anaerobic induction	cis-acting regulatory element essential for the anaerobic induction
Poyun29646	ARE	AAACCA	642	6	-	Zea mays	anaerobic induction	cis-acting regulatory element essential for the anaerobic induction
Poyun29646	ARE	AAACCA	1259	6	-	Zea mays	anaerobic induction	cis-acting regulatory element essential for the anaerobic induction
Poyun29646	ARE	AAACCA	1546	6	-	Zea mays	anaerobic induction	cis-acting regulatory element essential for the anaerobic induction
Poyun29646	ARE	AAACCA	1556	6	-	Zea mays	anaerobic induction	cis-acting regulatory element essential for the anaerobic induction
Poyun29646	ARE	AAACCA	1962	6	-	Zea mays	anaerobic induction	cis-acting regulatory element essential for the anaerobic induction
Poyun31584	ARE	AAACCA	116	6	+	Zea mays	anaerobic induction	cis-acting regulatory element essential for the anaerobic induction
Poyun31584	ARE	AAACCA	766	6	+	Zea mays	anaerobic induction	cis-acting regulatory element essential for the anaerobic induction
Poyun36717	ARE	AAACCA	1537	6	+	Zea mays	anaerobic induction	cis-acting regulatory element essential for the anaerobic induction
Poyun36717	ARE	AAACCA	1953	6	+	Zea mays	anaerobic induction	cis-acting regulatory element essential for the anaerobic induction
Poyun36717	ARE	AAACCA	1982	6	+	Zea mays	anaerobic induction	cis-acting regulatory element essential for the anaerobic induction
Poyun36718	ARE	AAACCA	686	6	+	Zea mays	anaerobic induction	cis-acting regulatory element essential for the anaerobic induction
Poyun36718	ARE	AAACCA	936	6	+	Zea mays	anaerobic induction	cis-acting regulatory element essential for the anaerobic induction
Poyun36718	ARE	AAACCA	1087	6	-	Zea mays	anaerobic induction	cis-acting regulatory element essential for the anaerobic induction
Poyun36718	ARE	AAACCA	1265	6	-	Zea mays	anaerobic induction	cis-acting regulatory element essential for the anaerobic induction
Poyun36718	ARE	AAACCA	1509	6	-	Zea mays	anaerobic induction	cis-acting regulatory element essential for the anaerobic induction
Poyun38524	ARE	AAACCA	781	6	-	Zea mays	anaerobic induction	cis-acting regulatory element essential for the anaerobic induction
Poyun38524	ARE	AAACCA	1193	6	-	Zea mays	anaerobic induction	cis-acting regulatory element essential for the anaerobic induction
Poyun14403	AuxRR-core	GGTCCAT	878	7	-	Nicotiana tabacum	auxin responsiveness	cis-acting regulatory element essential for the anaerobic induction
Poyun14403	AuxRR-core	GGTCCAT	1622	7	+	Nicotiana tabacum	auxin responsiveness	cis-acting regulatory element essential for the anaerobic induction
Poyun00653	circadian	CAAAGATATC	591	9	-	Lycopersicon esculentum	circadian control	cis-acting regulatory element involved in auxin responsiveness
Poyun14403	circadian	CAAAGATATC	606	9	-	Lycopersicon esculentum	circadian control	cis-acting regulatory element involved in auxin responsiveness
Poyun19248	circadian	CAAAGATATC	1945	9	-	Lycopersicon esculentum	circadian control	cis-acting regulatory element involved in circadian control
Poyun24811	circadian	CAAAGATATC	437	9	-	Lycopersicon esculentum	circadian control	cis-acting regulatory element involved in circadian control
Poyun31584	circadian	CAAAGATATC	391	9	+	Lycopersicon esculentum	circadian control	cis-acting regulatory element involved in circadian control
Poyun00650	G-box	CACGAC	1106	6	-	Zea mays	light response	cis-acting regulatory element involved in circadian control
Poyun00650	G-box	CACGTC	1784	6	+	Zea mays	light response	cis-acting regulatory element involved in circadian control
Poyun00650	G-Box	CACGTT	1563	6	+	Pisum sativum	light response	cis-acting regulatory element involved in light responsiveness
Poyun00651	G-box	CACGAC	1857	6	+	Zea mays	light response	cis-acting regulatory element involved in light responsiveness
Poyun00653	G-Box	TCCACATGGCA	16	10	+	Triticum aestivum	light response	cis-acting regulatory element involved in light responsiveness
Poyun00653	G-box	GCCACGTGGA	16	9	-	Arabidopsis thaliana	light response	cis-acting regulatory element involved in light responsiveness
Poyun00654	G-box	CACGAC	1856	6	+	Zea mays	light response	cis-acting regulatory element involved in light responsiveness
Poyun01227	G-box	GCCACGTGGA	82	9	+	Arabidopsis thaliana	light response	cis-acting regulatory element involved in light responsiveness
Poyun01227	G-Box	CACGTT	84	6	+	Pisum sativum	light response	cis-acting regulatory element involved in light responsiveness
Poyun01227	G-Box	CACGTT	1174	6	-	Pisum sativum	light response	cis-acting regulatory element involved in light responsiveness
Poyun02137	G-Box	CACGTT	1743	6	-	Pisum sativum	light response	cis-acting regulatory element involved in light responsiveness
Poyun10325	G-box	TACGTG	1149	6	+	Arabidopsis thaliana	light response	cis-acting regulatory element involved in light responsiveness
Poyun10325	G-box	CACGTG	1887	6	-	Arabidopsis thaliana	light response	cis-acting regulatory element involved in light responsiveness
Poyun10325	G-Box	CACGTG	1887	6	-	Pisum sativum	light response	cis-acting regulatory element involved in light responsiveness
Poyun14403	G-box	CACGTC	1922	6	-	Zea mays	light response	cis-acting regulatory element involved in light responsiveness
Poyun16214	G-box	TACGTG	1625	6	-	Arabidopsis thaliana	light response	cis-acting regulatory element involved in light responsiveness
Poyun16215	G-box	CCACGTAA	823	8	-	Brassica napus	light response	cis-acting regulatory element involved in light responsiveness
Poyun16215	G-box	TACGTG	824	6	+	Arabidopsis thaliana	light response	cis-acting regulatory element involved in light responsiveness
Poyun16282	G-box	GCCACGTGGA	591	9	+	Arabidopsis thaliana	light response	cis-acting regulatory element involved in light responsiveness
Poyun16282	G-box	CACGAC	1912	6	-	Zea mays	light response	cis-acting regulatory element involved in light responsiveness
Poyun16282	G-Box	CACGTT	1804	6	-	Pisum sativum	light response	cis-acting regulatory element involved in light responsiveness
Poyun16282	G-Box	CACGTT	1956	6	-	Pisum sativum	light response	cis-acting regulatory element involved in light responsiveness
Poyun18016	G-Box	CACGTT	909	6	-	Pisum sativum	light response	cis-acting regulatory element involved in light responsiveness
Poyun18016	G-Box	CACGTT	1653	6	+	Pisum sativum	light response	cis-acting regulatory element involved in light responsiveness
Poyun19248	G-Box	CACGTG	1219	6	-	Pisum sativum	light response	cis-acting regulatory element involved in light responsiveness
Poyun19248	G-box	TACGTG	617	6	-	Arabidopsis thaliana	light response	cis-acting regulatory element involved in light responsiveness
Poyun19248	G-box	CACGTG	1219	6	-	Arabidopsis thaliana	light response	cis-acting regulatory element involved in light responsiveness
Poyun22962	G-Box	CACGTGAAA	1400	9	-	Pisum sativum	light response	cis-acting regulatory element involved in light responsiveness
Poyun22962	G-Box	CACGTG	1403	6	-	Pisum sativum	light response	cis-acting regulatory element involved in light responsiveness
Poyun22962	G-Box	CACGTT	1930	6	-	Pisum sativum	light response	cis-acting regulatory element involved in light responsiveness
Poyun22962	G-box	CACGTG	1403	6	-	Arabidopsis thaliana	light response	cis-acting regulatory element involved in light responsiveness
Poyun22962	G-box	TAACACGTAG	1805	9	+	Brassica oleracea	light response	cis-acting regulatory element involved in light responsiveness
Poyun22962	G-box	TACGTG	1948	6	+	Arabidopsis thaliana	light response	cis-acting regulatory element involved in light responsiveness
Poyun23026	G-box	CACGAC	514	6	+	Zea mays	light response	cis-acting regulatory element involved in light responsiveness
Poyun23026	G-box	TACGTG	688	6	-	Arabidopsis thaliana	light response	cis-acting regulatory element involved in light responsiveness
Poyun23026	G-box	CACGTG	827	6	+	Arabidopsis thaliana	light response	cis-acting regulatory element involved in light responsiveness
Poyun23026	G-box	CACGTG	1554	6	-	Arabidopsis thaliana	light response	cis-acting regulatory element involved in light responsiveness
Poyun23026	G-Box	CACGTG	827	6	+	Pisum sativum	light response	cis-acting regulatory element involved in light responsiveness
Poyun23026	G-Box	CACGTG	1554	6	-	Pisum sativum	light response	cis-acting regulatory element involved in light responsiveness
Poyun23026	G-Box	CACGTT	1893	6	-	Pisum sativum	light response	cis-acting regulatory element involved in light responsiveness
Poyun23027	G-Box	CACGTT	1567	6	+	Pisum sativum	light response	cis-acting regulatory element involved in light responsiveness
Poyun23807	G-box	TACGTG	668	6	+	Arabidopsis thaliana	light response	cis-acting regulatory element involved in light responsiveness
Poyun24811	G-Box	CACGTT	286	6	+	Pisum sativum	light response	cis-acting regulatory element involved in light responsiveness
Poyun24811	G-Box	CACGTT	1891	6	-	Pisum sativum	light response	cis-acting regulatory element involved in light responsiveness
Poyun26324	G-box	TACGTG	1913	6	-	Arabidopsis thaliana	light response	cis-acting regulatory element involved in light responsiveness
Poyun26324	G-Box	CACGTT	1825	6	+	Pisum sativum	light response	cis-acting regulatory element involved in light responsiveness
Poyun28189	G-box	CACGTC	1980	6	+	Zea mays	light response	cis-acting regulatory element involved in light responsiveness
Poyun28189	G-Box	CACGTT	1888	6	+	Pisum sativum	light response	cis-acting regulatory element involved in light responsiveness
Poyun28189	G-Box	CACGTT	1912	6	+	Pisum sativum	light response	cis-acting regulatory element involved in light responsiveness
Poyun28189	G-Box	CACGTT	1988	6	+	Pisum sativum	light response	cis-acting regulatory element involved in light responsiveness
Poyun29646	G-box	TACGTG	1104	6	-	Arabidopsis thaliana	light response	cis-acting regulatory element involved in light responsiveness
Poyun29646	G-box	CACGTC	1405	6	+	Zea mays	light response	cis-acting regulatory element involved in light responsiveness
Poyun31584	G-Box	CACGTT	304	6	-	Pisum sativum	light response	cis-acting regulatory element involved in light responsiveness
Poyun31584	G-Box	CACGTT	1416	6	+	Pisum sativum	light response	cis-acting regulatory element involved in light responsiveness
Poyun36717	G-Box	CACGTT	1376	6	+	Pisum sativum	light response	cis-acting regulatory element involved in light responsiveness
Poyun36718	G-box	CACGTC	117	6	+	Zea mays	light response	cis-acting regulatory element involved in light responsiveness
Poyun36718	G-Box	CACGTT	773	6	-	Pisum sativum	light response	cis-acting regulatory element involved in light responsiveness
Poyun38524	G-Box	CACGTT	1475	6	+	Pisum sativum	light response	cis-acting regulatory element involved in light responsiveness
Poyun38524	G-box	TACGTG	445	6	+	Arabidopsis thaliana	light response	cis-acting regulatory element involved in light responsiveness
Poyun29646	RY-element	CATGCATG	288	8	+	Helianthus annuus	seed-specific regulation	cis-acting regulatory element involved in light responsiveness
Poyun00654	CGTCA-motif	CGTCA	25	5	-	Hordeum vulgare	MeJA-responsiveness	cis-acting regulatory element involved in light responsiveness
Poyun00654	TGACG-motif	TGACG	25	5	+	Hordeum vulgare	MeJA-responsiveness	cis-acting regulatory element involved in seed-specific regulation
Poyun00774	CGTCA-motif	CGTCA	519	5	+	Hordeum vulgare	MeJA-responsiveness	cis-acting regulatory element involved in the MeJA-responsiveness
Poyun00774	TGACG-motif	TGACG	519	5	-	Hordeum vulgare	MeJA-responsiveness	cis-acting regulatory element involved in the MeJA-responsiveness
Poyun01227	CGTCA-motif	CGTCA	1921	5	+	Hordeum vulgare	MeJA-responsiveness	cis-acting regulatory element involved in the MeJA-responsiveness
Poyun01227	TGACG-motif	TGACG	1921	5	-	Hordeum vulgare	MeJA-responsiveness	cis-acting regulatory element involved in the MeJA-responsiveness
Poyun02111	CGTCA-motif	CGTCA	1170	5	+	Hordeum vulgare	MeJA-responsiveness	cis-acting regulatory element involved in the MeJA-responsiveness
Poyun02111	TGACG-motif	TGACG	1170	5	-	Hordeum vulgare	MeJA-responsiveness	cis-acting regulatory element involved in the MeJA-responsiveness
Poyun02137	CGTCA-motif	CGTCA	62	5	+	Hordeum vulgare	MeJA-responsiveness	cis-acting regulatory element involved in the MeJA-responsiveness
Poyun02137	TGACG-motif	TGACG	62	5	-	Hordeum vulgare	MeJA-responsiveness	cis-acting regulatory element involved in the MeJA-responsiveness
Poyun19116	CGTCA-motif	CGTCA	878	5	-	Hordeum vulgare	MeJA-responsiveness	cis-acting regulatory element involved in the MeJA-responsiveness
Poyun19116	TGACG-motif	TGACG	878	5	+	Hordeum vulgare	MeJA-responsiveness	cis-acting regulatory element involved in the MeJA-responsiveness
Poyun22962	CGTCA-motif	CGTCA	53	5	-	Hordeum vulgare	MeJA-responsiveness	cis-acting regulatory element involved in the MeJA-responsiveness
Poyun22962	CGTCA-motif	CGTCA	105	5	-	Hordeum vulgare	MeJA-responsiveness	cis-acting regulatory element involved in the MeJA-responsiveness
Poyun22962	TGACG-motif	TGACG	53	5	+	Hordeum vulgare	MeJA-responsiveness	cis-acting regulatory element involved in the MeJA-responsiveness
Poyun22962	TGACG-motif	TGACG	105	5	+	Hordeum vulgare	MeJA-responsiveness	cis-acting regulatory element involved in the MeJA-responsiveness
Poyun23026	TGACG-motif	TGACG	68	5	-	Hordeum vulgare	MeJA-responsiveness	cis-acting regulatory element involved in the MeJA-responsiveness
Poyun23026	TGACG-motif	TGACG	1935	5	+	Hordeum vulgare	MeJA-responsiveness	cis-acting regulatory element involved in the MeJA-responsiveness
Poyun23026	CGTCA-motif	CGTCA	68	5	+	Hordeum vulgare	MeJA-responsiveness	cis-acting regulatory element involved in the MeJA-responsiveness
Poyun23026	CGTCA-motif	CGTCA	1935	5	-	Hordeum vulgare	MeJA-responsiveness	cis-acting regulatory element involved in the MeJA-responsiveness
Poyun23027	CGTCA-motif	CGTCA	1129	5	-	Hordeum vulgare	MeJA-responsiveness	cis-acting regulatory element involved in the MeJA-responsiveness
Poyun23027	CGTCA-motif	CGTCA	1577	5	+	Hordeum vulgare	MeJA-responsiveness	cis-acting regulatory element involved in the MeJA-responsiveness
Poyun23027	TGACG-motif	TGACG	1129	5	+	Hordeum vulgare	MeJA-responsiveness	cis-acting regulatory element involved in the MeJA-responsiveness
Poyun23027	TGACG-motif	TGACG	1577	5	-	Hordeum vulgare	MeJA-responsiveness	cis-acting regulatory element involved in the MeJA-responsiveness
Poyun24811	CGTCA-motif	CGTCA	1763	5	-	Hordeum vulgare	MeJA-responsiveness	cis-acting regulatory element involved in the MeJA-responsiveness
Poyun24811	TGACG-motif	TGACG	1763	5	+	Hordeum vulgare	MeJA-responsiveness	cis-acting regulatory element involved in the MeJA-responsiveness
Poyun26197	TGACG-motif	TGACG	597	5	+	Hordeum vulgare	MeJA-responsiveness	cis-acting regulatory element involved in the MeJA-responsiveness
Poyun26197	TGACG-motif	TGACG	1635	5	+	Hordeum vulgare	MeJA-responsiveness	cis-acting regulatory element involved in the MeJA-responsiveness
Poyun26197	CGTCA-motif	CGTCA	597	5	-	Hordeum vulgare	MeJA-responsiveness	cis-acting regulatory element involved in the MeJA-responsiveness
Poyun26197	CGTCA-motif	CGTCA	1635	5	-	Hordeum vulgare	MeJA-responsiveness	cis-acting regulatory element involved in the MeJA-responsiveness
Poyun29646	TGACG-motif	TGACG	1378	5	-	Hordeum vulgare	MeJA-responsiveness	cis-acting regulatory element involved in the MeJA-responsiveness
Poyun29646	TGACG-motif	TGACG	1407	5	-	Hordeum vulgare	MeJA-responsiveness	cis-acting regulatory element involved in the MeJA-responsiveness
Poyun29646	TGACG-motif	TGACG	1474	5	-	Hordeum vulgare	MeJA-responsiveness	cis-acting regulatory element involved in the MeJA-responsiveness
Poyun29646	CGTCA-motif	CGTCA	1378	5	+	Hordeum vulgare	MeJA-responsiveness	cis-acting regulatory element involved in the MeJA-responsiveness
Poyun29646	CGTCA-motif	CGTCA	1407	5	+	Hordeum vulgare	MeJA-responsiveness	cis-acting regulatory element involved in the MeJA-responsiveness
Poyun29646	CGTCA-motif	CGTCA	1474	5	+	Hordeum vulgare	MeJA-responsiveness	cis-acting regulatory element involved in the MeJA-responsiveness
Poyun36718	TGACG-motif	TGACG	1333	5	+	Hordeum vulgare	MeJA-responsiveness	cis-acting regulatory element involved in the MeJA-responsiveness
Poyun36718	CGTCA-motif	CGTCA	1333	5	-	Hordeum vulgare	MeJA-responsiveness	cis-acting regulatory element involved in the MeJA-responsiveness
Poyun38524	CGTCA-motif	CGTCA	1156	5	-	Hordeum vulgare	MeJA-responsiveness	cis-acting regulatory element involved in the MeJA-responsiveness
Poyun38524	TGACG-motif	TGACG	1156	5	+	Hordeum vulgare	MeJA-responsiveness	cis-acting regulatory element involved in the MeJA-responsiveness
Poyun00653	O2-site	GATGACATGG	960	9	-	Zea mays	zein metabolism regulation	cis-acting regulatory element involved in the MeJA-responsiveness
Poyun00774	O2-site	GATGACATGG	258	9	-	Zea mays	zein metabolism regulation	cis-acting regulatory element involved in the MeJA-responsiveness
Poyun01227	O2-site	GATGATGTGG	1579	9	-	Zea mays	zein metabolism regulation	cis-acting regulatory element involved in zein metabolism regulation
Poyun02137	O2-site	GATGATGTGG	414	9	-	Zea mays	zein metabolism regulation	cis-acting regulatory element involved in zein metabolism regulation
Poyun14403	O2-site	GATGATGTGG	340	9	-	Zea mays	zein metabolism regulation	cis-acting regulatory element involved in zein metabolism regulation
Poyun16215	O2-site	GATGATGTGG	1740	9	-	Zea mays	zein metabolism regulation	cis-acting regulatory element involved in zein metabolism regulation
Poyun19248	O2-site	GATGACATGG	1243	9	+	Zea mays	zein metabolism regulation	cis-acting regulatory element involved in zein metabolism regulation
Poyun23026	O2-site	GTTGACGTGA	824	9	+	Zea mays	zein metabolism regulation	cis-acting regulatory element involved in zein metabolism regulation
Poyun23026	O2-site	GTTGACGTGA	826	9	-	Zea mays	zein metabolism regulation	cis-acting regulatory element involved in zein metabolism regulation
Poyun23807	O2-site	GATGACATGG	1272	9	+	Zea mays	zein metabolism regulation	cis-acting regulatory element involved in zein metabolism regulation
Poyun23807	O2-site	GATGATGTGG	1371	9	+	Zea mays	zein metabolism regulation	cis-acting regulatory element involved in zein metabolism regulation
Poyun26324	O2-site	GATGATGTGG	1580	9	+	Zea mays	zein metabolism regulation	cis-acting regulatory element involved in zein metabolism regulation
Poyun36718	O2-site	GTTGACGTGA	116	9	-	Zea mays	zein metabolism regulation	cis-acting regulatory element involved in zein metabolism regulation
Poyun36718	O2-site	GATGATGTGG	705	9	-	Zea mays	zein metabolism regulation	cis-acting regulatory element involved in zein metabolism regulation
Poyun36718	O2-site	GATGATGTGG	868	9	+	Zea mays	zein metabolism regulation	cis-acting regulatory element involved in zein metabolism regulation
Poyun36718	O2-site	GATGATGTGG	1618	10	+	Zea mays	zein metabolism regulation	cis-acting regulatory element involved in zein metabolism regulation
Poyun00650	CAT-box	GCCACT	1810	6	-	Arabidopsis thaliana	meristem expression	cis-acting regulatory element involved in zein metabolism regulation
Poyun00651	CAT-box	GCCACT	825	6	-	Arabidopsis thaliana	meristem expression	cis-acting regulatory element involved in zein metabolism regulation
Poyun02137	CAT-box	GCCACT	25	6	+	Arabidopsis thaliana	meristem expression	cis-acting regulatory element related to meristem expression
Poyun14403	CAT-box	GCCACT	1396	6	-	Arabidopsis thaliana	meristem expression	cis-acting regulatory element related to meristem expression
Poyun16215	CAT-box	GCCACT	349	6	+	Arabidopsis thaliana	meristem expression	cis-acting regulatory element related to meristem expression
Poyun16282	CAT-box	GCCACT	1660	6	+	Arabidopsis thaliana	meristem expression	cis-acting regulatory element related to meristem expression
Poyun18016	CAT-box	GCCACT	1498	6	+	Arabidopsis thaliana	meristem expression	cis-acting regulatory element related to meristem expression
Poyun23026	CAT-box	GCCACT	214	6	+	Arabidopsis thaliana	meristem expression	cis-acting regulatory element related to meristem expression
Poyun00654	GCN4_motif	TGAGTCA	584	7	-	Oryza sativa	endosperm expression	cis-acting regulatory element related to meristem expression
Poyun02111	GCN4_motif	TGAGTCA	1324	7	-	Oryza sativa	endosperm expression	cis-acting regulatory element related to meristem expression
Poyun02137	GCN4_motif	TGAGTCA	1552	7	-	Oryza sativa	endosperm expression	cis-regulatory element involved in endosperm expression
Poyun23027	GCN4_motif	TGAGTCA	1066	7	+	Oryza sativa	endosperm expression	cis-regulatory element involved in endosperm expression
Poyun23807	GCN4_motif	TGAGTCA	1892	7	+	Oryza sativa	endosperm expression	cis-regulatory element involved in endosperm expression
Poyun00436	CAAT-box	CCAAT	156	5	-	Arabidopsis thaliana	CAAT-box	cis-regulatory element involved in endosperm expression
Poyun00436	CAAT-box	CAAAT	221	5	-	Pisum sativum	CAAT-box	cis-regulatory element involved in endosperm expression
Poyun00436	CAAT-box	CAAAT	256	5	-	Pisum sativum	CAAT-box	common cis-acting element in promoter and enhancer regions
Poyun00436	CAAT-box	CAAAT	416	5	+	Pisum sativum	CAAT-box	common cis-acting element in promoter and enhancer regions
Poyun00436	CAAT-box	CAAAT	446	5	-	Pisum sativum	CAAT-box	common cis-acting element in promoter and enhancer regions
Poyun00436	CAAT-box	TGCCAAC	550	7	+	Petunia hybrida	CAAT-box	common cis-acting element in promoter and enhancer regions
Poyun00436	CAAT-box	CAAAT	573	5	+	Pisum sativum	CAAT-box	common cis-acting element in promoter and enhancer regions
Poyun00436	CAAT-box	CAAAT	604	5	+	Pisum sativum	CAAT-box	common cis-acting element in promoter and enhancer regions
Poyun00436	CAAT-box	CAAAT	860	5	+	Pisum sativum	CAAT-box	common cis-acting element in promoter and enhancer regions
Poyun00436	CAAT-box	CAAAT	1137	5	-	Pisum sativum	CAAT-box	common cis-acting element in promoter and enhancer regions
Poyun00436	CAAT-box	CCAAT	1958	5	+	Arabidopsis thaliana	CAAT-box	common cis-acting element in promoter and enhancer regions
Poyun00650	CAAT-box	CCAAT	220	5	+	Arabidopsis thaliana	CAAT-box	common cis-acting element in promoter and enhancer regions
Poyun00650	CAAT-box	CAAAT	253	5	+	Pisum sativum	CAAT-box	common cis-acting element in promoter and enhancer regions
Poyun00650	CAAT-box	CAAAT	315	5	+	Pisum sativum	CAAT-box	common cis-acting element in promoter and enhancer regions
Poyun00650	CAAT-box	CAAAT	547	5	-	Pisum sativum	CAAT-box	common cis-acting element in promoter and enhancer regions
Poyun00650	CAAT-box	CAAAT	752	5	-	Pisum sativum	CAAT-box	common cis-acting element in promoter and enhancer regions
Poyun00650	CAAT-box	CCAAT	788	5	-	Arabidopsis thaliana	CAAT-box	common cis-acting element in promoter and enhancer regions
Poyun00650	CAAT-box	CAAAT	824	5	+	Pisum sativum	CAAT-box	common cis-acting element in promoter and enhancer regions
Poyun00650	CAAT-box	CCAAT	944	5	+	Arabidopsis thaliana	CAAT-box	common cis-acting element in promoter and enhancer regions
Poyun00650	CAAT-box	CAAAT	1188	5	+	Pisum sativum	CAAT-box	common cis-acting element in promoter and enhancer regions
Poyun00650	CAAT-box	CCAAT	1193	5	+	Arabidopsis thaliana	CAAT-box	common cis-acting element in promoter and enhancer regions
Poyun00650	CAAT-box	CCAAT	1348	5	+	Arabidopsis thaliana	CAAT-box	common cis-acting element in promoter and enhancer regions
Poyun00650	CAAT-box	CAAAT	1437	5	-	Pisum sativum	CAAT-box	common cis-acting element in promoter and enhancer regions
Poyun00650	CAAT-box	CAAAT	1570	5	-	Pisum sativum	CAAT-box	common cis-acting element in promoter and enhancer regions
Poyun00650	CAAT-box	CAAAT	1701	5	-	Pisum sativum	CAAT-box	common cis-acting element in promoter and enhancer regions
Poyun00650	CAAT-box	CCAAT	1732	5	-	Arabidopsis thaliana	CAAT-box	common cis-acting element in promoter and enhancer regions
Poyun00650	CAAT-box	CCAAT	1816	5	-	Arabidopsis thaliana	CAAT-box	common cis-acting element in promoter and enhancer regions
Poyun00650	CAAT-box	CCAAT	1899	5	-	Arabidopsis thaliana	CAAT-box	common cis-acting element in promoter and enhancer regions
Poyun00651	CAAT-box	CAAAT	137	5	+	Pisum sativum	CAAT-box	common cis-acting element in promoter and enhancer regions
Poyun00651	CAAT-box	CAAAT	227	5	+	Pisum sativum	CAAT-box	common cis-acting element in promoter and enhancer regions
Poyun00651	CAAT-box	CCAAT	262	5	+	Arabidopsis thaliana	CAAT-box	common cis-acting element in promoter and enhancer regions
Poyun00651	CAAT-box	CAAAT	353	5	+	Pisum sativum	CAAT-box	common cis-acting element in promoter and enhancer regions
Poyun00651	CAAT-box	CAAAT	537	5	+	Pisum sativum	CAAT-box	common cis-acting element in promoter and enhancer regions
Poyun00651	CAAT-box	CAAAT	574	5	+	Pisum sativum	CAAT-box	common cis-acting element in promoter and enhancer regions
Poyun00651	CAAT-box	CCAAT	613	5	+	Arabidopsis thaliana	CAAT-box	common cis-acting element in promoter and enhancer regions
Poyun00651	CAAT-box	CAAAT	717	5	+	Pisum sativum	CAAT-box	common cis-acting element in promoter and enhancer regions
Poyun00651	CAAT-box	CCAAT	733	5	-	Arabidopsis thaliana	CAAT-box	common cis-acting element in promoter and enhancer regions
Poyun00651	CAAT-box	CAAAT	761	5	-	Pisum sativum	CAAT-box	common cis-acting element in promoter and enhancer regions
Poyun00651	CAAT-box	CAAAT	803	5	-	Pisum sativum	CAAT-box	common cis-acting element in promoter and enhancer regions
Poyun00651	CAAT-box	CAAAT	1084	5	+	Pisum sativum	CAAT-box	common cis-acting element in promoter and enhancer regions
Poyun00651	CAAT-box	CCAAT	1125	5	-	Arabidopsis thaliana	CAAT-box	common cis-acting element in promoter and enhancer regions
Poyun00651	CAAT-box	CCAAT	1145	5	+	Arabidopsis thaliana	CAAT-box	common cis-acting element in promoter and enhancer regions
Poyun00651	CAAT-box	CAAAT	1257	5	+	Pisum sativum	CAAT-box	common cis-acting element in promoter and enhancer regions
Poyun00651	CAAT-box	CAAAT	1555	5	+	Pisum sativum	CAAT-box	common cis-acting element in promoter and enhancer regions
Poyun00651	CAAT-box	CAAAT	1566	5	-	Pisum sativum	CAAT-box	common cis-acting element in promoter and enhancer regions
Poyun00651	CAAT-box	CAAAT	1757	5	+	Pisum sativum	CAAT-box	common cis-acting element in promoter and enhancer regions
Poyun00651	CAAT-box	CCAAT	1906	5	+	Arabidopsis thaliana	CAAT-box	common cis-acting element in promoter and enhancer regions
Poyun00653	CAAT-box	CAAAT	64	5	-	Pisum sativum	CAAT-box	common cis-acting element in promoter and enhancer regions
Poyun00653	CAAT-box	CAAAT	504	5	+	Pisum sativum	CAAT-box	common cis-acting element in promoter and enhancer regions
Poyun00653	CAAT-box	CAAAT	507	5	-	Pisum sativum	CAAT-box	common cis-acting element in promoter and enhancer regions
Poyun00653	CAAT-box	CAAAT	711	5	+	Pisum sativum	CAAT-box	common cis-acting element in promoter and enhancer regions
Poyun00653	CAAT-box	CAAAT	817	5	-	Pisum sativum	CAAT-box	common cis-acting element in promoter and enhancer regions
Poyun00653	CAAT-box	CAAAT	1029	5	+	Pisum sativum	CAAT-box	common cis-acting element in promoter and enhancer regions
Poyun00653	CAAT-box	CAAAT	1128	5	-	Pisum sativum	CAAT-box	common cis-acting element in promoter and enhancer regions
Poyun00653	CAAT-box	CAAAT	1185	5	+	Pisum sativum	CAAT-box	common cis-acting element in promoter and enhancer regions
Poyun00653	CAAT-box	CAAAT	1228	5	+	Pisum sativum	CAAT-box	common cis-acting element in promoter and enhancer regions
Poyun00653	CAAT-box	CCAAT	1271	5	-	Arabidopsis thaliana	CAAT-box	common cis-acting element in promoter and enhancer regions
Poyun00653	CAAT-box	CCAAT	1284	5	+	Arabidopsis thaliana	CAAT-box	common cis-acting element in promoter and enhancer regions
Poyun00653	CAAT-box	CAAAT	1531	5	-	Pisum sativum	CAAT-box	common cis-acting element in promoter and enhancer regions
Poyun00653	CAAT-box	CAAAT	1644	5	-	Pisum sativum	CAAT-box	common cis-acting element in promoter and enhancer regions
Poyun00653	CAAT-box	CAAAT	1826	5	-	Pisum sativum	CAAT-box	common cis-acting element in promoter and enhancer regions
Poyun00653	CAAT-box	CAAAT	1834	5	-	Pisum sativum	CAAT-box	common cis-acting element in promoter and enhancer regions
Poyun00653	CAAT-box	CAAAT	1979	5	-	Pisum sativum	CAAT-box	common cis-acting element in promoter and enhancer regions
Poyun00654	CAAT-box	CAAAT	94	5	+	Pisum sativum	CAAT-box	common cis-acting element in promoter and enhancer regions
Poyun00654	CAAT-box	CAAAT	164	5	-	Pisum sativum	CAAT-box	common cis-acting element in promoter and enhancer regions
Poyun00654	CAAT-box	CAAAT	393	5	+	Pisum sativum	CAAT-box	common cis-acting element in promoter and enhancer regions
Poyun00654	CAAT-box	CAAAT	480	5	+	Pisum sativum	CAAT-box	common cis-acting element in promoter and enhancer regions
Poyun00654	CAAT-box	CCAAT	518	5	+	Arabidopsis thaliana	CAAT-box	common cis-acting element in promoter and enhancer regions
Poyun00654	CAAT-box	CAAAT	614	5	+	Pisum sativum	CAAT-box	common cis-acting element in promoter and enhancer regions
Poyun00654	CAAT-box	CAAAT	791	5	+	Pisum sativum	CAAT-box	common cis-acting element in promoter and enhancer regions
Poyun00654	CAAT-box	CAAAT	826	5	+	Pisum sativum	CAAT-box	common cis-acting element in promoter and enhancer regions
Poyun00654	CAAT-box	CCAAT	855	5	+	Arabidopsis thaliana	CAAT-box	common cis-acting element in promoter and enhancer regions
Poyun00654	CAAT-box	CAAAT	959	5	+	Pisum sativum	CAAT-box	common cis-acting element in promoter and enhancer regions
Poyun00654	CAAT-box	CAAAT	1003	5	-	Pisum sativum	CAAT-box	common cis-acting element in promoter and enhancer regions
Poyun00654	CAAT-box	CAAAT	1045	5	-	Pisum sativum	CAAT-box	common cis-acting element in promoter and enhancer regions
Poyun00654	CAAT-box	CAAAT	1271	5	+	Pisum sativum	CAAT-box	common cis-acting element in promoter and enhancer regions
Poyun00654	CAAT-box	CAAAT	1309	5	+	Pisum sativum	CAAT-box	common cis-acting element in promoter and enhancer regions
Poyun00654	CAAT-box	CCAAT	1312	5	-	Arabidopsis thaliana	CAAT-box	common cis-acting element in promoter and enhancer regions
Poyun00654	CAAT-box	CCAAT	1332	5	+	Arabidopsis thaliana	CAAT-box	common cis-acting element in promoter and enhancer regions
Poyun00654	CAAT-box	CAAAT	1451	5	+	Pisum sativum	CAAT-box	common cis-acting element in promoter and enhancer regions
Poyun00654	CAAT-box	CCAAT	1510	5	+	Arabidopsis thaliana	CAAT-box	common cis-acting element in promoter and enhancer regions
Poyun00654	CAAT-box	CAAAT	1751	5	+	Pisum sativum	CAAT-box	common cis-acting element in promoter and enhancer regions
Poyun00654	CAAT-box	CCAAT	1903	5	+	Arabidopsis thaliana	CAAT-box	common cis-acting element in promoter and enhancer regions
Poyun00774	CAAT-box	CAAAT	163	5	-	Pisum sativum	CAAT-box	common cis-acting element in promoter and enhancer regions
Poyun00774	CAAT-box	CAAAT	407	5	-	Pisum sativum	CAAT-box	common cis-acting element in promoter and enhancer regions
Poyun00774	CAAT-box	CCAAT	645	5	+	Arabidopsis thaliana	CAAT-box	common cis-acting element in promoter and enhancer regions
Poyun00774	CAAT-box	CAAAT	653	5	-	Pisum sativum	CAAT-box	common cis-acting element in promoter and enhancer regions
Poyun00774	CAAT-box	CCAAT	681	5	+	Arabidopsis thaliana	CAAT-box	common cis-acting element in promoter and enhancer regions
Poyun00774	CAAT-box	CCAAT	756	5	+	Arabidopsis thaliana	CAAT-box	common cis-acting element in promoter and enhancer regions
Poyun00774	CAAT-box	CCCAATTT	849	8	+	Arabidopsis thaliana	CAAT-box	common cis-acting element in promoter and enhancer regions
Poyun00774	CAAT-box	CCAAT	850	5	+	Arabidopsis thaliana	CAAT-box	common cis-acting element in promoter and enhancer regions
Poyun00774	CAAT-box	CAAAT	853	5	-	Pisum sativum	CAAT-box	common cis-acting element in promoter and enhancer regions
Poyun00774	CAAT-box	CAAAT	1028	5	-	Pisum sativum	CAAT-box	common cis-acting element in promoter and enhancer regions
Poyun00774	CAAT-box	CAAAT	1336	5	-	Pisum sativum	CAAT-box	common cis-acting element in promoter and enhancer regions
Poyun00774	CAAT-box	CAAAT	1397	5	+	Pisum sativum	CAAT-box	common cis-acting element in promoter and enhancer regions
Poyun00774	CAAT-box	TGCAAATCT	1712	9	-	Brassica juncea	CAAT-box	common cis-acting element in promoter and enhancer regions
Poyun00774	CAAT-box	CAAAT	1714	5	-	Pisum sativum	CAAT-box	common cis-acting element in promoter and enhancer regions
Poyun00774	CAAT-box	CCAAT	1830	5	-	Arabidopsis thaliana	CAAT-box	common cis-acting element in promoter and enhancer regions
Poyun00774	CAAT-box	CCAAT	1861	5	+	Arabidopsis thaliana	CAAT-box	common cis-acting element in promoter and enhancer regions
Poyun00774	CAAT-box	CAAAT	1884	5	+	Pisum sativum	CAAT-box	common cis-acting element in promoter and enhancer regions
Poyun00774	CAAT-box	CCAAT	1949	5	-	Arabidopsis thaliana	CAAT-box	common cis-acting element in promoter and enhancer regions
Poyun00774	CAAT-box	CCAAT	1956	5	+	Arabidopsis thaliana	CAAT-box	common cis-acting element in promoter and enhancer regions
Poyun01227	CAAT-box	CCAAT	7	5	+	Arabidopsis thaliana	CAAT-box	common cis-acting element in promoter and enhancer regions
Poyun01227	CAAT-box	CCAAT	518	5	-	Arabidopsis thaliana	CAAT-box	common cis-acting element in promoter and enhancer regions
Poyun01227	CAAT-box	CAAAT	612	5	-	Pisum sativum	CAAT-box	common cis-acting element in promoter and enhancer regions
Poyun01227	CAAT-box	CAAAT	770	5	-	Pisum sativum	CAAT-box	common cis-acting element in promoter and enhancer regions
Poyun01227	CAAT-box	CCAAT	821	5	+	Arabidopsis thaliana	CAAT-box	common cis-acting element in promoter and enhancer regions
Poyun01227	CAAT-box	CAAAT	957	5	-	Pisum sativum	CAAT-box	common cis-acting element in promoter and enhancer regions
Poyun01227	CAAT-box	CCAAT	1036	5	+	Arabidopsis thaliana	CAAT-box	common cis-acting element in promoter and enhancer regions
Poyun01227	CAAT-box	CAAAT	1044	5	+	Pisum sativum	CAAT-box	common cis-acting element in promoter and enhancer regions
Poyun01227	CAAT-box	CAAAT	1201	5	-	Pisum sativum	CAAT-box	common cis-acting element in promoter and enhancer regions
Poyun01227	CAAT-box	CAAAT	1266	5	+	Pisum sativum	CAAT-box	common cis-acting element in promoter and enhancer regions
Poyun01227	CAAT-box	CAAAT	1625	5	+	Pisum sativum	CAAT-box	common cis-acting element in promoter and enhancer regions
Poyun01227	CAAT-box	CCAAT	1666	5	-	Arabidopsis thaliana	CAAT-box	common cis-acting element in promoter and enhancer regions
Poyun01227	CAAT-box	CCAAT	1781	5	+	Arabidopsis thaliana	CAAT-box	common cis-acting element in promoter and enhancer regions
Poyun01227	CAAT-box	CAAAT	1837	5	+	Pisum sativum	CAAT-box	common cis-acting element in promoter and enhancer regions
Poyun01227	CAAT-box	CAAAT	1856	5	-	Pisum sativum	CAAT-box	common cis-acting element in promoter and enhancer regions
Poyun02111	CAAT-box	CAAAT	197	5	-	Pisum sativum	CAAT-box	common cis-acting element in promoter and enhancer regions
Poyun02111	CAAT-box	CAAAT	251	5	-	Pisum sativum	CAAT-box	common cis-acting element in promoter and enhancer regions
Poyun02111	CAAT-box	CAAAT	337	5	-	Pisum sativum	CAAT-box	common cis-acting element in promoter and enhancer regions
Poyun02111	CAAT-box	CAAAT	402	5	-	Pisum sativum	CAAT-box	common cis-acting element in promoter and enhancer regions
Poyun02111	CAAT-box	CAAAT	828	5	+	Pisum sativum	CAAT-box	common cis-acting element in promoter and enhancer regions
Poyun02111	CAAT-box	CCAAT	858	5	+	Arabidopsis thaliana	CAAT-box	common cis-acting element in promoter and enhancer regions
Poyun02111	CAAT-box	CAAAT	1070	5	-	Pisum sativum	CAAT-box	common cis-acting element in promoter and enhancer regions
Poyun02111	CAAT-box	CAAAT	1838	5	-	Pisum sativum	CAAT-box	common cis-acting element in promoter and enhancer regions
Poyun02111	CAAT-box	CCCAATTT	1949	8	+	Arabidopsis thaliana	CAAT-box	common cis-acting element in promoter and enhancer regions
Poyun02111	CAAT-box	CCAAT	1950	5	+	Arabidopsis thaliana	CAAT-box	common cis-acting element in promoter and enhancer regions
Poyun02111	CAAT-box	CAAAT	1953	5	-	Pisum sativum	CAAT-box	common cis-acting element in promoter and enhancer regions
Poyun02111	CAAT-box	CCAAT	1992	5	+	Arabidopsis thaliana	CAAT-box	common cis-acting element in promoter and enhancer regions
Poyun02137	CAAT-box	CAAAT	55	5	+	Pisum sativum	CAAT-box	common cis-acting element in promoter and enhancer regions
Poyun02137	CAAT-box	CAAAT	85	5	+	Pisum sativum	CAAT-box	common cis-acting element in promoter and enhancer regions
Poyun02137	CAAT-box	CAAAT	117	5	+	Pisum sativum	CAAT-box	common cis-acting element in promoter and enhancer regions
Poyun02137	CAAT-box	CCAAT	396	5	+	Arabidopsis thaliana	CAAT-box	common cis-acting element in promoter and enhancer regions
Poyun02137	CAAT-box	CAAAT	763	5	-	Pisum sativum	CAAT-box	common cis-acting element in promoter and enhancer regions
Poyun02137	CAAT-box	CAAAT	849	5	-	Pisum sativum	CAAT-box	common cis-acting element in promoter and enhancer regions
Poyun02137	CAAT-box	CAAAT	914	5	-	Pisum sativum	CAAT-box	common cis-acting element in promoter and enhancer regions
Poyun02137	CAAT-box	CAAAT	1339	5	+	Pisum sativum	CAAT-box	common cis-acting element in promoter and enhancer regions
Poyun02137	CAAT-box	CCAAT	1369	5	+	Arabidopsis thaliana	CAAT-box	common cis-acting element in promoter and enhancer regions
Poyun02137	CAAT-box	CAAAT	1599	5	-	Pisum sativum	CAAT-box	common cis-acting element in promoter and enhancer regions
Poyun02137	CAAT-box	CAAAT	1954	5	-	Pisum sativum	CAAT-box	common cis-acting element in promoter and enhancer regions
Poyun10325	CAAT-box	CAAAT	108	5	+	Pisum sativum	CAAT-box	common cis-acting element in promoter and enhancer regions
Poyun10325	CAAT-box	CAAAT	243	5	+	Pisum sativum	CAAT-box	common cis-acting element in promoter and enhancer regions
Poyun10325	CAAT-box	CAAAT	460	5	-	Pisum sativum	CAAT-box	common cis-acting element in promoter and enhancer regions
Poyun10325	CAAT-box	CAAAT	479	5	-	Pisum sativum	CAAT-box	common cis-acting element in promoter and enhancer regions
Poyun10325	CAAT-box	CAAAT	626	5	+	Pisum sativum	CAAT-box	common cis-acting element in promoter and enhancer regions
Poyun10325	CAAT-box	CAAAT	663	5	-	Pisum sativum	CAAT-box	common cis-acting element in promoter and enhancer regions
Poyun10325	CAAT-box	CAAAT	737	5	-	Pisum sativum	CAAT-box	common cis-acting element in promoter and enhancer regions
Poyun10325	CAAT-box	CCAAT	980	5	-	Arabidopsis thaliana	CAAT-box	common cis-acting element in promoter and enhancer regions
Poyun10325	CAAT-box	CAAAT	994	5	+	Pisum sativum	CAAT-box	common cis-acting element in promoter and enhancer regions
Poyun10325	CAAT-box	CAAAT	1036	5	+	Pisum sativum	CAAT-box	common cis-acting element in promoter and enhancer regions
Poyun10325	CAAT-box	CCAAT	1039	5	-	Arabidopsis thaliana	CAAT-box	common cis-acting element in promoter and enhancer regions
Poyun10325	CAAT-box	CAAAT	1125	5	-	Pisum sativum	CAAT-box	common cis-acting element in promoter and enhancer regions
Poyun10325	CAAT-box	CAAAT	1309	5	-	Pisum sativum	CAAT-box	common cis-acting element in promoter and enhancer regions
Poyun10325	CAAT-box	CAAAT	1532	5	+	Pisum sativum	CAAT-box	common cis-acting element in promoter and enhancer regions
Poyun10325	CAAT-box	CCAAT	1560	5	+	Arabidopsis thaliana	CAAT-box	common cis-acting element in promoter and enhancer regions
Poyun10325	CAAT-box	CAAAT	1720	5	-	Pisum sativum	CAAT-box	common cis-acting element in promoter and enhancer regions
Poyun10325	CAAT-box	CAAAT	1839	5	+	Pisum sativum	CAAT-box	common cis-acting element in promoter and enhancer regions
Poyun10325	CAAT-box	CAAAT	1991	5	+	Pisum sativum	CAAT-box	common cis-acting element in promoter and enhancer regions
Poyun14403	CAAT-box	CAAAT	58	5	-	Pisum sativum	CAAT-box	common cis-acting element in promoter and enhancer regions
Poyun14403	CAAT-box	CCAAT	113	5	-	Arabidopsis thaliana	CAAT-box	common cis-acting element in promoter and enhancer regions
Poyun14403	CAAT-box	CAAAT	260	5	+	Pisum sativum	CAAT-box	common cis-acting element in promoter and enhancer regions
Poyun14403	CAAT-box	CAAAT	353	5	-	Pisum sativum	CAAT-box	common cis-acting element in promoter and enhancer regions
Poyun14403	CAAT-box	CAAAT	465	5	+	Pisum sativum	CAAT-box	common cis-acting element in promoter and enhancer regions
Poyun14403	CAAT-box	CAAAT	929	5	-	Pisum sativum	CAAT-box	common cis-acting element in promoter and enhancer regions
Poyun14403	CAAT-box	CAAAT	1723	5	-	Pisum sativum	CAAT-box	common cis-acting element in promoter and enhancer regions
Poyun14403	CAAT-box	CAAAT	1753	5	-	Pisum sativum	CAAT-box	common cis-acting element in promoter and enhancer regions
Poyun14403	CAAT-box	CAAAT	1913	5	+	Pisum sativum	CAAT-box	common cis-acting element in promoter and enhancer regions
Poyun14403	CAAT-box	CAAAT	1950	5	-	Pisum sativum	CAAT-box	common cis-acting element in promoter and enhancer regions
Poyun16214	CAAT-box	CAAAT	78	5	-	Pisum sativum	CAAT-box	common cis-acting element in promoter and enhancer regions
Poyun16214	CAAT-box	CAAAT	182	5	-	Pisum sativum	CAAT-box	common cis-acting element in promoter and enhancer regions
Poyun16214	CAAT-box	CCAAT	432	5	+	Arabidopsis thaliana	CAAT-box	common cis-acting element in promoter and enhancer regions
Poyun16214	CAAT-box	CAAAT	456	5	-	Pisum sativum	CAAT-box	common cis-acting element in promoter and enhancer regions
Poyun16214	CAAT-box	CCAAT	597	5	-	Arabidopsis thaliana	CAAT-box	common cis-acting element in promoter and enhancer regions
Poyun16214	CAAT-box	CAAAT	975	5	+	Pisum sativum	CAAT-box	common cis-acting element in promoter and enhancer regions
Poyun16214	CAAT-box	CCAAT	1043	5	-	Arabidopsis thaliana	CAAT-box	common cis-acting element in promoter and enhancer regions
Poyun16214	CAAT-box	CCAAT	1144	5	+	Arabidopsis thaliana	CAAT-box	common cis-acting element in promoter and enhancer regions
Poyun16214	CAAT-box	CAAAT	1156	5	-	Pisum sativum	CAAT-box	common cis-acting element in promoter and enhancer regions
Poyun16214	CAAT-box	CCAAT	1845	5	-	Arabidopsis thaliana	CAAT-box	common cis-acting element in promoter and enhancer regions
Poyun16214	CAAT-box	CAAAT	1890	5	+	Pisum sativum	CAAT-box	common cis-acting element in promoter and enhancer regions
Poyun16214	CAAT-box	CAAAT	1987	5	-	Pisum sativum	CAAT-box	common cis-acting element in promoter and enhancer regions
Poyun16215	CAAT-box	CCAAT	119	5	-	Arabidopsis thaliana	CAAT-box	common cis-acting element in promoter and enhancer regions
Poyun16215	CAAT-box	CCAAT	285	5	-	Arabidopsis thaliana	CAAT-box	common cis-acting element in promoter and enhancer regions
Poyun16215	CAAT-box	CAAAT	487	5	-	Pisum sativum	CAAT-box	common cis-acting element in promoter and enhancer regions
Poyun16215	CAAT-box	CAAAT	579	5	+	Pisum sativum	CAAT-box	common cis-acting element in promoter and enhancer regions
Poyun16215	CAAT-box	CAAAT	715	5	+	Pisum sativum	CAAT-box	common cis-acting element in promoter and enhancer regions
Poyun16215	CAAT-box	CCAAT	911	5	+	Arabidopsis thaliana	CAAT-box	common cis-acting element in promoter and enhancer regions
Poyun16215	CAAT-box	CCAAT	1078	5	-	Arabidopsis thaliana	CAAT-box	common cis-acting element in promoter and enhancer regions
Poyun16215	CAAT-box	CAAAT	1106	5	+	Pisum sativum	CAAT-box	common cis-acting element in promoter and enhancer regions
Poyun16215	CAAT-box	CCAAT	1377	5	-	Arabidopsis thaliana	CAAT-box	common cis-acting element in promoter and enhancer regions
Poyun16215	CAAT-box	CAAAT	1520	5	+	Pisum sativum	CAAT-box	common cis-acting element in promoter and enhancer regions
Poyun16215	CAAT-box	CAAAT	1726	5	-	Pisum sativum	CAAT-box	common cis-acting element in promoter and enhancer regions
Poyun16215	CAAT-box	CAAAT	1770	5	+	Pisum sativum	CAAT-box	common cis-acting element in promoter and enhancer regions
Poyun16215	CAAT-box	CAAAT	1798	5	-	Pisum sativum	CAAT-box	common cis-acting element in promoter and enhancer regions
Poyun16282	CAAT-box	TGCCAAC	83	7	-	Petunia hybrida	CAAT-box	common cis-acting element in promoter and enhancer regions
Poyun16282	CAAT-box	CAAAT	298	5	-	Pisum sativum	CAAT-box	common cis-acting element in promoter and enhancer regions
Poyun16282	CAAT-box	CAAAT	355	5	+	Pisum sativum	CAAT-box	common cis-acting element in promoter and enhancer regions
Poyun16282	CAAT-box	CCAAT	580	5	+	Arabidopsis thaliana	CAAT-box	common cis-acting element in promoter and enhancer regions
Poyun16282	CAAT-box	CAAAT	920	5	-	Pisum sativum	CAAT-box	common cis-acting element in promoter and enhancer regions
Poyun16282	CAAT-box	CAAAT	1245	5	-	Pisum sativum	CAAT-box	common cis-acting element in promoter and enhancer regions
Poyun16282	CAAT-box	CAAAT	1740	5	+	Pisum sativum	CAAT-box	common cis-acting element in promoter and enhancer regions
Poyun16282	CAAT-box	CCAAT	1776	5	-	Arabidopsis thaliana	CAAT-box	common cis-acting element in promoter and enhancer regions
Poyun18016	CAAT-box	CAAAT	213	5	-	Pisum sativum	CAAT-box	common cis-acting element in promoter and enhancer regions
Poyun18016	CAAT-box	CAAAT	401	5	+	Pisum sativum	CAAT-box	common cis-acting element in promoter and enhancer regions
Poyun18016	CAAT-box	CAAAT	894	5	+	Pisum sativum	CAAT-box	common cis-acting element in promoter and enhancer regions
Poyun18016	CAAT-box	CAAAT	1039	5	+	Pisum sativum	CAAT-box	common cis-acting element in promoter and enhancer regions
Poyun18016	CAAT-box	CAAAT	1105	5	+	Pisum sativum	CAAT-box	common cis-acting element in promoter and enhancer regions
Poyun18016	CAAT-box	CAAAT	1231	5	+	Pisum sativum	CAAT-box	common cis-acting element in promoter and enhancer regions
Poyun18016	CAAT-box	CAAAT	1296	5	-	Pisum sativum	CAAT-box	common cis-acting element in promoter and enhancer regions
Poyun18016	CAAT-box	CAAAT	1414	5	+	Pisum sativum	CAAT-box	common cis-acting element in promoter and enhancer regions
Poyun18016	CAAT-box	CAAAT	1421	5	+	Pisum sativum	CAAT-box	common cis-acting element in promoter and enhancer regions
Poyun18016	CAAT-box	CAAAT	1587	5	+	Pisum sativum	CAAT-box	common cis-acting element in promoter and enhancer regions
Poyun18016	CAAT-box	CAAAT	1798	5	+	Pisum sativum	CAAT-box	common cis-acting element in promoter and enhancer regions
Poyun18016	CAAT-box	CAAAT	1896	5	-	Pisum sativum	CAAT-box	common cis-acting element in promoter and enhancer regions
Poyun18016	CAAT-box	CAAAT	1992	5	+	Pisum sativum	CAAT-box	common cis-acting element in promoter and enhancer regions
Poyun18865	CAAT-box	CAAAT	149	5	+	Pisum sativum	CAAT-box	common cis-acting element in promoter and enhancer regions
Poyun18865	CAAT-box	CAAAT	466	5	-	Pisum sativum	CAAT-box	common cis-acting element in promoter and enhancer regions
Poyun18865	CAAT-box	CCAAT	698	5	+	Arabidopsis thaliana	CAAT-box	common cis-acting element in promoter and enhancer regions
Poyun18865	CAAT-box	CAAAT	726	5	+	Pisum sativum	CAAT-box	common cis-acting element in promoter and enhancer regions
Poyun18865	CAAT-box	CCAAT	868	5	+	Arabidopsis thaliana	CAAT-box	common cis-acting element in promoter and enhancer regions
Poyun18865	CAAT-box	CAAAT	1044	5	-	Pisum sativum	CAAT-box	common cis-acting element in promoter and enhancer regions
Poyun18865	CAAT-box	CAAAT	1116	5	-	Pisum sativum	CAAT-box	common cis-acting element in promoter and enhancer regions
Poyun18865	CAAT-box	CAAAT	1223	5	-	Pisum sativum	CAAT-box	common cis-acting element in promoter and enhancer regions
Poyun18865	CAAT-box	CAAAT	1235	5	-	Pisum sativum	CAAT-box	common cis-acting element in promoter and enhancer regions
Poyun18865	CAAT-box	CAAAT	1287	5	-	Pisum sativum	CAAT-box	common cis-acting element in promoter and enhancer regions
Poyun18865	CAAT-box	CAAAT	1465	5	+	Pisum sativum	CAAT-box	common cis-acting element in promoter and enhancer regions
Poyun18866	CAAT-box	CCAAT	423	5	-	Arabidopsis thaliana	CAAT-box	common cis-acting element in promoter and enhancer regions
Poyun18866	CAAT-box	CCAAT	445	5	-	Arabidopsis thaliana	CAAT-box	common cis-acting element in promoter and enhancer regions
Poyun18866	CAAT-box	CAAAT	458	5	-	Pisum sativum	CAAT-box	common cis-acting element in promoter and enhancer regions
Poyun18866	CAAT-box	CAAAT	585	5	+	Pisum sativum	CAAT-box	common cis-acting element in promoter and enhancer regions
Poyun18866	CAAT-box	CAAAT	615	5	+	Pisum sativum	CAAT-box	common cis-acting element in promoter and enhancer regions
Poyun18866	CAAT-box	CCAAT	791	5	+	Arabidopsis thaliana	CAAT-box	common cis-acting element in promoter and enhancer regions
Poyun18866	CAAT-box	CAAAT	827	5	+	Pisum sativum	CAAT-box	common cis-acting element in promoter and enhancer regions
Poyun18866	CAAT-box	CAAAT	840	5	+	Pisum sativum	CAAT-box	common cis-acting element in promoter and enhancer regions
Poyun18866	CAAT-box	CAAAT	1123	5	+	Pisum sativum	CAAT-box	common cis-acting element in promoter and enhancer regions
Poyun18866	CAAT-box	CCAAT	1252	5	-	Arabidopsis thaliana	CAAT-box	common cis-acting element in promoter and enhancer regions
Poyun18866	CAAT-box	CAAAT	1551	5	+	Pisum sativum	CAAT-box	common cis-acting element in promoter and enhancer regions
Poyun18866	CAAT-box	CCAAT	1563	5	+	Arabidopsis thaliana	CAAT-box	common cis-acting element in promoter and enhancer regions
Poyun18866	CAAT-box	CAAAT	1608	5	-	Pisum sativum	CAAT-box	common cis-acting element in promoter and enhancer regions
Poyun18866	CAAT-box	CAAAT	1618	5	-	Pisum sativum	CAAT-box	common cis-acting element in promoter and enhancer regions
Poyun18866	CAAT-box	CCAAT	1636	5	-	Arabidopsis thaliana	CAAT-box	common cis-acting element in promoter and enhancer regions
Poyun18866	CAAT-box	CAAAT	1683	5	-	Pisum sativum	CAAT-box	common cis-acting element in promoter and enhancer regions
Poyun18866	CAAT-box	CAAAT	1756	5	-	Pisum sativum	CAAT-box	common cis-acting element in promoter and enhancer regions
Poyun18866	CAAT-box	CCAAT	1989	5	-	Arabidopsis thaliana	CAAT-box	common cis-acting element in promoter and enhancer regions
Poyun19116	CAAT-box	CAAAT	45	5	+	Pisum sativum	CAAT-box	common cis-acting element in promoter and enhancer regions
Poyun19116	CAAT-box	CAAAT	308	5	-	Pisum sativum	CAAT-box	common cis-acting element in promoter and enhancer regions
Poyun19116	CAAT-box	CCAAT	433	5	+	Arabidopsis thaliana	CAAT-box	common cis-acting element in promoter and enhancer regions
Poyun19116	CAAT-box	CAAAT	656	5	+	Pisum sativum	CAAT-box	common cis-acting element in promoter and enhancer regions
Poyun19116	CAAT-box	CAAAT	718	5	+	Pisum sativum	CAAT-box	common cis-acting element in promoter and enhancer regions
Poyun19116	CAAT-box	CAAAT	736	5	+	Pisum sativum	CAAT-box	common cis-acting element in promoter and enhancer regions
Poyun19116	CAAT-box	CAAAT	755	5	+	Pisum sativum	CAAT-box	common cis-acting element in promoter and enhancer regions
Poyun19116	CAAT-box	CAAAT	1048	5	+	Pisum sativum	CAAT-box	common cis-acting element in promoter and enhancer regions
Poyun19116	CAAT-box	CAAAT	1153	5	+	Pisum sativum	CAAT-box	common cis-acting element in promoter and enhancer regions
Poyun19116	CAAT-box	CAAAT	1160	5	+	Pisum sativum	CAAT-box	common cis-acting element in promoter and enhancer regions
Poyun19116	CAAT-box	CCAAT	1169	5	+	Arabidopsis thaliana	CAAT-box	common cis-acting element in promoter and enhancer regions
Poyun19116	CAAT-box	CAAAT	1184	5	+	Pisum sativum	CAAT-box	common cis-acting element in promoter and enhancer regions
Poyun19116	CAAT-box	CAAAT	1255	5	+	Pisum sativum	CAAT-box	common cis-acting element in promoter and enhancer regions
Poyun19116	CAAT-box	CAAAT	1350	5	+	Pisum sativum	CAAT-box	common cis-acting element in promoter and enhancer regions
Poyun19116	CAAT-box	CCAAT	1991	5	+	Arabidopsis thaliana	CAAT-box	common cis-acting element in promoter and enhancer regions
Poyun19248	CAAT-box	CCAAT	225	5	+	Arabidopsis thaliana	CAAT-box	common cis-acting element in promoter and enhancer regions
Poyun19248	CAAT-box	CAAAT	240	5	+	Pisum sativum	CAAT-box	common cis-acting element in promoter and enhancer regions
Poyun19248	CAAT-box	CAAAT	471	5	+	Pisum sativum	CAAT-box	common cis-acting element in promoter and enhancer regions
Poyun19248	CAAT-box	CAAAT	499	5	+	Pisum sativum	CAAT-box	common cis-acting element in promoter and enhancer regions
Poyun19248	CAAT-box	CCAAT	644	5	+	Arabidopsis thaliana	CAAT-box	common cis-acting element in promoter and enhancer regions
Poyun19248	CAAT-box	CCAAT	883	5	-	Arabidopsis thaliana	CAAT-box	common cis-acting element in promoter and enhancer regions
Poyun19248	CAAT-box	CAAAT	975	5	+	Pisum sativum	CAAT-box	common cis-acting element in promoter and enhancer regions
Poyun19248	CAAT-box	CAAAT	1111	5	-	Pisum sativum	CAAT-box	common cis-acting element in promoter and enhancer regions
Poyun19248	CAAT-box	CCAAT	1289	5	-	Arabidopsis thaliana	CAAT-box	common cis-acting element in promoter and enhancer regions
Poyun19248	CAAT-box	CAACCAACTCC	1399	10	+	Arabidopsis thaliana	CAAT-box	common cis-acting element in promoter and enhancer regions
Poyun19248	CAAT-box	CAAAT	1490	5	-	Pisum sativum	CAAT-box	common cis-acting element in promoter and enhancer regions
Poyun19248	CAAT-box	CAAAT	1604	5	-	Pisum sativum	CAAT-box	common cis-acting element in promoter and enhancer regions
Poyun19248	CAAT-box	CCAAT	1622	5	+	Arabidopsis thaliana	CAAT-box	common cis-acting element in promoter and enhancer regions
Poyun22962	CAAT-box	CAAAT	75	5	+	Pisum sativum	CAAT-box	common cis-acting element in promoter and enhancer regions
Poyun22962	CAAT-box	CCCAATTT	334	8	-	Arabidopsis thaliana	CAAT-box	common cis-acting element in promoter and enhancer regions
Poyun22962	CAAT-box	CCAAT	336	5	-	Arabidopsis thaliana	CAAT-box	common cis-acting element in promoter and enhancer regions
Poyun22962	CAAT-box	CAAAT	427	5	-	Pisum sativum	CAAT-box	common cis-acting element in promoter and enhancer regions
Poyun22962	CAAT-box	CAAAT	465	5	-	Pisum sativum	CAAT-box	common cis-acting element in promoter and enhancer regions
Poyun22962	CAAT-box	CCAAT	651	5	+	Arabidopsis thaliana	CAAT-box	common cis-acting element in promoter and enhancer regions
Poyun22962	CAAT-box	CCAAT	676	5	-	Arabidopsis thaliana	CAAT-box	common cis-acting element in promoter and enhancer regions
Poyun22962	CAAT-box	CAAAT	719	5	-	Pisum sativum	CAAT-box	common cis-acting element in promoter and enhancer regions
Poyun22962	CAAT-box	CAAAT	814	5	-	Pisum sativum	CAAT-box	common cis-acting element in promoter and enhancer regions
Poyun22962	CAAT-box	CAAAT	1063	5	-	Pisum sativum	CAAT-box	common cis-acting element in promoter and enhancer regions
Poyun22962	CAAT-box	CAAAT	1389	5	-	Pisum sativum	CAAT-box	common cis-acting element in promoter and enhancer regions
Poyun22962	CAAT-box	CAAAT	1518	5	+	Pisum sativum	CAAT-box	common cis-acting element in promoter and enhancer regions
Poyun22962	CAAT-box	CAAAT	1748	5	-	Pisum sativum	CAAT-box	common cis-acting element in promoter and enhancer regions
Poyun23026	CAAT-box	CAAAT	52	5	-	Pisum sativum	CAAT-box	common cis-acting element in promoter and enhancer regions
Poyun23026	CAAT-box	CAAAT	114	5	-	Pisum sativum	CAAT-box	common cis-acting element in promoter and enhancer regions
Poyun23026	CAAT-box	TGCCAAC	638	7	-	Petunia hybrida	CAAT-box	common cis-acting element in promoter and enhancer regions
Poyun23026	CAAT-box	TGCAAATCT	813	9	-	Brassica juncea	CAAT-box	common cis-acting element in promoter and enhancer regions
Poyun23026	CAAT-box	CAAAT	815	5	-	Pisum sativum	CAAT-box	common cis-acting element in promoter and enhancer regions
Poyun23026	CAAT-box	CAAAT	957	5	-	Pisum sativum	CAAT-box	common cis-acting element in promoter and enhancer regions
Poyun23026	CAAT-box	AGCTCAATTTCA	1212	11	+	Daucus carota	CAAT-box	common cis-acting element in promoter and enhancer regions
Poyun23026	CAAT-box	AGCTCAATTTCA	1264	11	+	Daucus carota	CAAT-box	common cis-acting element in promoter and enhancer regions
Poyun23026	CAAT-box	CAAAT	1351	5	+	Pisum sativum	CAAT-box	common cis-acting element in promoter and enhancer regions
Poyun23026	CAAT-box	CCAAT	1525	5	+	Arabidopsis thaliana	CAAT-box	common cis-acting element in promoter and enhancer regions
Poyun23026	CAAT-box	CAAAT	1572	5	+	Pisum sativum	CAAT-box	common cis-acting element in promoter and enhancer regions
Poyun23026	CAAT-box	CCAAT	1983	5	-	Arabidopsis thaliana	CAAT-box	common cis-acting element in promoter and enhancer regions
Poyun23027	CAAT-box	CAAAT	302	5	+	Pisum sativum	CAAT-box	common cis-acting element in promoter and enhancer regions
Poyun23027	CAAT-box	CAAAT	356	5	+	Pisum sativum	CAAT-box	common cis-acting element in promoter and enhancer regions
Poyun23027	CAAT-box	CAAAT	679	5	-	Pisum sativum	CAAT-box	common cis-acting element in promoter and enhancer regions
Poyun23027	CAAT-box	CAAAT	846	5	-	Pisum sativum	CAAT-box	common cis-acting element in promoter and enhancer regions
Poyun23027	CAAT-box	CAAAT	933	5	-	Pisum sativum	CAAT-box	common cis-acting element in promoter and enhancer regions
Poyun23027	CAAT-box	CCAAT	982	5	-	Arabidopsis thaliana	CAAT-box	common cis-acting element in promoter and enhancer regions
Poyun23027	CAAT-box	CAAAT	1028	5	+	Pisum sativum	CAAT-box	common cis-acting element in promoter and enhancer regions
Poyun23027	CAAT-box	CCAAT	1105	5	-	Arabidopsis thaliana	CAAT-box	common cis-acting element in promoter and enhancer regions
Poyun23027	CAAT-box	CCAAT	1111	5	+	Arabidopsis thaliana	CAAT-box	common cis-acting element in promoter and enhancer regions
Poyun23027	CAAT-box	CAAAT	1196	5	-	Pisum sativum	CAAT-box	common cis-acting element in promoter and enhancer regions
Poyun23027	CAAT-box	CCAAT	1558	5	-	Arabidopsis thaliana	CAAT-box	common cis-acting element in promoter and enhancer regions
Poyun23027	CAAT-box	CAAAT	1651	5	+	Pisum sativum	CAAT-box	common cis-acting element in promoter and enhancer regions
Poyun23807	CAAT-box	CAAAT	14	5	-	Pisum sativum	CAAT-box	common cis-acting element in promoter and enhancer regions
Poyun23807	CAAT-box	CAAAT	64	5	-	Pisum sativum	CAAT-box	common cis-acting element in promoter and enhancer regions
Poyun23807	CAAT-box	CCAAT	219	5	-	Arabidopsis thaliana	CAAT-box	common cis-acting element in promoter and enhancer regions
Poyun23807	CAAT-box	CCAAT	531	5	-	Arabidopsis thaliana	CAAT-box	common cis-acting element in promoter and enhancer regions
Poyun23807	CAAT-box	CCAAT	644	5	-	Arabidopsis thaliana	CAAT-box	common cis-acting element in promoter and enhancer regions
Poyun23807	CAAT-box	CAAAT	747	5	+	Pisum sativum	CAAT-box	common cis-acting element in promoter and enhancer regions
Poyun23807	CAAT-box	CAAAT	911	5	-	Pisum sativum	CAAT-box	common cis-acting element in promoter and enhancer regions
Poyun23807	CAAT-box	CAAAT	928	5	-	Pisum sativum	CAAT-box	common cis-acting element in promoter and enhancer regions
Poyun23807	CAAT-box	CCAAT	1178	5	-	Arabidopsis thaliana	CAAT-box	common cis-acting element in promoter and enhancer regions
Poyun23807	CAAT-box	CAAAT	1204	5	+	Pisum sativum	CAAT-box	common cis-acting element in promoter and enhancer regions
Poyun23807	CAAT-box	CAAAT	1679	5	-	Pisum sativum	CAAT-box	common cis-acting element in promoter and enhancer regions
Poyun23807	CAAT-box	CCAAT	1724	5	-	Arabidopsis thaliana	CAAT-box	common cis-acting element in promoter and enhancer regions
Poyun23807	CAAT-box	CAAAT	1786	5	+	Pisum sativum	CAAT-box	common cis-acting element in promoter and enhancer regions
Poyun24811	CAAT-box	CAAAT	19	5	+	Pisum sativum	CAAT-box	common cis-acting element in promoter and enhancer regions
Poyun24811	CAAT-box	CAAAT	44	5	+	Pisum sativum	CAAT-box	common cis-acting element in promoter and enhancer regions
Poyun24811	CAAT-box	CAAAT	171	5	+	Pisum sativum	CAAT-box	common cis-acting element in promoter and enhancer regions
Poyun24811	CAAT-box	CCAAT	366	5	-	Arabidopsis thaliana	CAAT-box	common cis-acting element in promoter and enhancer regions
Poyun24811	CAAT-box	CCAAT	656	5	-	Arabidopsis thaliana	CAAT-box	common cis-acting element in promoter and enhancer regions
Poyun24811	CAAT-box	CAAAT	952	5	+	Pisum sativum	CAAT-box	common cis-acting element in promoter and enhancer regions
Poyun24811	CAAT-box	CAAAT	955	5	-	Pisum sativum	CAAT-box	common cis-acting element in promoter and enhancer regions
Poyun24811	CAAT-box	CCAAT	1177	5	+	Arabidopsis thaliana	CAAT-box	common cis-acting element in promoter and enhancer regions
Poyun24811	CAAT-box	CAAAT	1232	5	-	Pisum sativum	CAAT-box	common cis-acting element in promoter and enhancer regions
Poyun24811	CAAT-box	CAAAT	1270	5	-	Pisum sativum	CAAT-box	common cis-acting element in promoter and enhancer regions
Poyun24811	CAAT-box	CAAAT	1370	5	-	Pisum sativum	CAAT-box	common cis-acting element in promoter and enhancer regions
Poyun24811	CAAT-box	CAAAT	1387	5	-	Pisum sativum	CAAT-box	common cis-acting element in promoter and enhancer regions
Poyun24811	CAAT-box	CCAAT	1420	5	+	Arabidopsis thaliana	CAAT-box	common cis-acting element in promoter and enhancer regions
Poyun24811	CAAT-box	CCAAT	1473	5	-	Arabidopsis thaliana	CAAT-box	common cis-acting element in promoter and enhancer regions
Poyun24811	CAAT-box	CAAAT	1514	5	-	Pisum sativum	CAAT-box	common cis-acting element in promoter and enhancer regions
Poyun24811	CAAT-box	CAAAT	1641	5	-	Pisum sativum	CAAT-box	common cis-acting element in promoter and enhancer regions
Poyun24811	CAAT-box	CAAAT	1760	5	-	Pisum sativum	CAAT-box	common cis-acting element in promoter and enhancer regions
Poyun24811	CAAT-box	CCAAT	1960	5	-	Arabidopsis thaliana	CAAT-box	common cis-acting element in promoter and enhancer regions
Poyun26197	CAAT-box	CCAAT	93	5	-	Arabidopsis thaliana	CAAT-box	common cis-acting element in promoter and enhancer regions
Poyun26197	CAAT-box	CCAAT	578	5	-	Arabidopsis thaliana	CAAT-box	common cis-acting element in promoter and enhancer regions
Poyun26197	CAAT-box	CCAAT	592	5	+	Arabidopsis thaliana	CAAT-box	common cis-acting element in promoter and enhancer regions
Poyun26197	CAAT-box	CAAAT	1107	5	-	Pisum sativum	CAAT-box	common cis-acting element in promoter and enhancer regions
Poyun26197	CAAT-box	CAAAT	1166	5	-	Pisum sativum	CAAT-box	common cis-acting element in promoter and enhancer regions
Poyun26197	CAAT-box	CAAAT	1184	5	+	Pisum sativum	CAAT-box	common cis-acting element in promoter and enhancer regions
Poyun26197	CAAT-box	CAAAT	1588	5	+	Pisum sativum	CAAT-box	common cis-acting element in promoter and enhancer regions
Poyun26197	CAAT-box	CAAAT	1602	5	+	Pisum sativum	CAAT-box	common cis-acting element in promoter and enhancer regions
Poyun26197	CAAT-box	CCAAT	1612	5	-	Arabidopsis thaliana	CAAT-box	common cis-acting element in promoter and enhancer regions
Poyun26197	CAAT-box	CCAAT	1617	5	-	Arabidopsis thaliana	CAAT-box	common cis-acting element in promoter and enhancer regions
Poyun26197	CAAT-box	CCAAT	1657	5	+	Arabidopsis thaliana	CAAT-box	common cis-acting element in promoter and enhancer regions
Poyun26197	CAAT-box	CAAAT	1684	5	+	Pisum sativum	CAAT-box	common cis-acting element in promoter and enhancer regions
Poyun26197	CAAT-box	CAAAT	1730	5	-	Pisum sativum	CAAT-box	common cis-acting element in promoter and enhancer regions
Poyun26197	CAAT-box	CAAAT	1913	5	-	Pisum sativum	CAAT-box	common cis-acting element in promoter and enhancer regions
Poyun26324	CAAT-box	CCAAT	4	5	+	Arabidopsis thaliana	CAAT-box	common cis-acting element in promoter and enhancer regions
Poyun26324	CAAT-box	CAAAT	32	5	+	Pisum sativum	CAAT-box	common cis-acting element in promoter and enhancer regions
Poyun26324	CAAT-box	CAAAT	147	5	+	Pisum sativum	CAAT-box	common cis-acting element in promoter and enhancer regions
Poyun26324	CAAT-box	CCAAT	184	5	+	Arabidopsis thaliana	CAAT-box	common cis-acting element in promoter and enhancer regions
Poyun26324	CAAT-box	CAAAT	362	5	-	Pisum sativum	CAAT-box	common cis-acting element in promoter and enhancer regions
Poyun26324	CAAT-box	CAAAT	434	5	-	Pisum sativum	CAAT-box	common cis-acting element in promoter and enhancer regions
Poyun26324	CAAT-box	CAAAT	553	5	-	Pisum sativum	CAAT-box	common cis-acting element in promoter and enhancer regions
Poyun26324	CAAT-box	CAAAT	605	5	-	Pisum sativum	CAAT-box	common cis-acting element in promoter and enhancer regions
Poyun26324	CAAT-box	CCAAT	722	5	+	Arabidopsis thaliana	CAAT-box	common cis-acting element in promoter and enhancer regions
Poyun26324	CAAT-box	CCAAT	1018	5	-	Arabidopsis thaliana	CAAT-box	common cis-acting element in promoter and enhancer regions
Poyun26324	CAAT-box	CCAAT	1064	5	+	Arabidopsis thaliana	CAAT-box	common cis-acting element in promoter and enhancer regions
Poyun26324	CAAT-box	CAAAT	1107	5	-	Pisum sativum	CAAT-box	common cis-acting element in promoter and enhancer regions
Poyun26324	CAAT-box	CAAAT	1132	5	-	Pisum sativum	CAAT-box	common cis-acting element in promoter and enhancer regions
Poyun26324	CAAT-box	CAAAT	1304	5	-	Pisum sativum	CAAT-box	common cis-acting element in promoter and enhancer regions
Poyun26324	CAAT-box	CAAAT	1387	5	+	Pisum sativum	CAAT-box	common cis-acting element in promoter and enhancer regions
Poyun26324	CAAT-box	CAAAT	1447	5	+	Pisum sativum	CAAT-box	common cis-acting element in promoter and enhancer regions
Poyun26324	CAAT-box	CAAAT	1584	5	-	Pisum sativum	CAAT-box	common cis-acting element in promoter and enhancer regions
Poyun26324	CAAT-box	CAAAT	1676	5	-	Pisum sativum	CAAT-box	common cis-acting element in promoter and enhancer regions
Poyun26324	CAAT-box	CAAAT	1991	5	+	Pisum sativum	CAAT-box	common cis-acting element in promoter and enhancer regions
Poyun28189	CAAT-box	CAAAT	4	5	+	Pisum sativum	CAAT-box	common cis-acting element in promoter and enhancer regions
Poyun28189	CAAT-box	CAAAT	88	5	+	Pisum sativum	CAAT-box	common cis-acting element in promoter and enhancer regions
Poyun28189	CAAT-box	CAAAT	274	5	+	Pisum sativum	CAAT-box	common cis-acting element in promoter and enhancer regions
Poyun28189	CAAT-box	AGCTCAATTTCA	312	11	-	Daucus carota	CAAT-box	common cis-acting element in promoter and enhancer regions
Poyun28189	CAAT-box	TGCCAAC	347	7	-	Petunia hybrida	CAAT-box	common cis-acting element in promoter and enhancer regions
Poyun28189	CAAT-box	CAAAT	536	5	-	Pisum sativum	CAAT-box	common cis-acting element in promoter and enhancer regions
Poyun28189	CAAT-box	CAAAT	552	5	+	Pisum sativum	CAAT-box	common cis-acting element in promoter and enhancer regions
Poyun28189	CAAT-box	CCAAT	569	5	+	Arabidopsis thaliana	CAAT-box	common cis-acting element in promoter and enhancer regions
Poyun28189	CAAT-box	CAAAT	633	5	-	Pisum sativum	CAAT-box	common cis-acting element in promoter and enhancer regions
Poyun28189	CAAT-box	CAAAT	751	5	+	Pisum sativum	CAAT-box	common cis-acting element in promoter and enhancer regions
Poyun28189	CAAT-box	CAAAT	935	5	+	Pisum sativum	CAAT-box	common cis-acting element in promoter and enhancer regions
Poyun28189	CAAT-box	CAAAT	977	5	+	Pisum sativum	CAAT-box	common cis-acting element in promoter and enhancer regions
Poyun28189	CAAT-box	CAAAT	1382	5	+	Pisum sativum	CAAT-box	common cis-acting element in promoter and enhancer regions
Poyun28189	CAAT-box	CAAAT	1394	5	-	Pisum sativum	CAAT-box	common cis-acting element in promoter and enhancer regions
Poyun28189	CAAT-box	CAAAT	1416	5	-	Pisum sativum	CAAT-box	common cis-acting element in promoter and enhancer regions
Poyun28189	CAAT-box	CAAAT	1499	5	-	Pisum sativum	CAAT-box	common cis-acting element in promoter and enhancer regions
Poyun28189	CAAT-box	CCAAT	1744	5	+	Arabidopsis thaliana	CAAT-box	common cis-acting element in promoter and enhancer regions
Poyun28189	CAAT-box	CCAAT	1762	5	-	Arabidopsis thaliana	CAAT-box	common cis-acting element in promoter and enhancer regions
Poyun28189	CAAT-box	CCAAT	1833	5	-	Arabidopsis thaliana	CAAT-box	common cis-acting element in promoter and enhancer regions
Poyun29646	CAAT-box	CCAAT	200	5	-	Arabidopsis thaliana	CAAT-box	common cis-acting element in promoter and enhancer regions
Poyun29646	CAAT-box	CAAAT	351	5	+	Pisum sativum	CAAT-box	common cis-acting element in promoter and enhancer regions
Poyun29646	CAAT-box	CCAAT	640	5	-	Arabidopsis thaliana	CAAT-box	common cis-acting element in promoter and enhancer regions
Poyun29646	CAAT-box	CAAAT	730	5	+	Pisum sativum	CAAT-box	common cis-acting element in promoter and enhancer regions
Poyun29646	CAAT-box	CAAAT	884	5	+	Pisum sativum	CAAT-box	common cis-acting element in promoter and enhancer regions
Poyun29646	CAAT-box	CAAAT	892	5	-	Pisum sativum	CAAT-box	common cis-acting element in promoter and enhancer regions
Poyun29646	CAAT-box	CAAAT	960	5	+	Pisum sativum	CAAT-box	common cis-acting element in promoter and enhancer regions
Poyun29646	CAAT-box	CCAAT	1678	5	-	Arabidopsis thaliana	CAAT-box	common cis-acting element in promoter and enhancer regions
Poyun29646	CAAT-box	CAAAT	1746	5	+	Pisum sativum	CAAT-box	common cis-acting element in promoter and enhancer regions
Poyun29646	CAAT-box	CAAAT	1907	5	-	Pisum sativum	CAAT-box	common cis-acting element in promoter and enhancer regions
Poyun31584	CAAT-box	CAAAT	15	5	-	Pisum sativum	CAAT-box	common cis-acting element in promoter and enhancer regions
Poyun31584	CAAT-box	CCAAT	119	5	+	Arabidopsis thaliana	CAAT-box	common cis-acting element in promoter and enhancer regions
Poyun31584	CAAT-box	CAAAT	167	5	-	Pisum sativum	CAAT-box	common cis-acting element in promoter and enhancer regions
Poyun31584	CAAT-box	CAAAT	353	5	-	Pisum sativum	CAAT-box	common cis-acting element in promoter and enhancer regions
Poyun31584	CAAT-box	CAAAT	535	5	-	Pisum sativum	CAAT-box	common cis-acting element in promoter and enhancer regions
Poyun31584	CAAT-box	CCAAT	574	5	-	Arabidopsis thaliana	CAAT-box	common cis-acting element in promoter and enhancer regions
Poyun31584	CAAT-box	CCAAT	642	5	+	Arabidopsis thaliana	CAAT-box	common cis-acting element in promoter and enhancer regions
Poyun31584	CAAT-box	CAAAT	689	5	+	Pisum sativum	CAAT-box	common cis-acting element in promoter and enhancer regions
Poyun31584	CAAT-box	CAAAT	696	5	+	Pisum sativum	CAAT-box	common cis-acting element in promoter and enhancer regions
Poyun31584	CAAT-box	CCAAT	721	5	+	Arabidopsis thaliana	CAAT-box	common cis-acting element in promoter and enhancer regions
Poyun31584	CAAT-box	CAAAT	801	5	+	Pisum sativum	CAAT-box	common cis-acting element in promoter and enhancer regions
Poyun31584	CAAT-box	CCAAT	1082	5	+	Arabidopsis thaliana	CAAT-box	common cis-acting element in promoter and enhancer regions
Poyun31584	CAAT-box	CAAAT	1189	5	+	Pisum sativum	CAAT-box	common cis-acting element in promoter and enhancer regions
Poyun31584	CAAT-box	CAAAT	1444	5	-	Pisum sativum	CAAT-box	common cis-acting element in promoter and enhancer regions
Poyun31584	CAAT-box	CAAAT	1493	5	-	Pisum sativum	CAAT-box	common cis-acting element in promoter and enhancer regions
Poyun31584	CAAT-box	CAAAT	1517	5	+	Pisum sativum	CAAT-box	common cis-acting element in promoter and enhancer regions
Poyun31584	CAAT-box	CCAAT	1541	5	-	Arabidopsis thaliana	CAAT-box	common cis-acting element in promoter and enhancer regions
Poyun36717	CAAT-box	CCAAT	198	5	-	Arabidopsis thaliana	CAAT-box	common cis-acting element in promoter and enhancer regions
Poyun36717	CAAT-box	CCAAT	206	5	-	Arabidopsis thaliana	CAAT-box	common cis-acting element in promoter and enhancer regions
Poyun36717	CAAT-box	CAAAT	331	5	+	Pisum sativum	CAAT-box	common cis-acting element in promoter and enhancer regions
Poyun36717	CAAT-box	CAAAT	345	5	-	Pisum sativum	CAAT-box	common cis-acting element in promoter and enhancer regions
Poyun36717	CAAT-box	CAAAT	678	5	+	Pisum sativum	CAAT-box	common cis-acting element in promoter and enhancer regions
Poyun36717	CAAT-box	CAAAT	1176	5	-	Pisum sativum	CAAT-box	common cis-acting element in promoter and enhancer regions
Poyun36717	CAAT-box	CAAAT	1360	5	+	Pisum sativum	CAAT-box	common cis-acting element in promoter and enhancer regions
Poyun36717	CAAT-box	CCAAT	1391	5	+	Arabidopsis thaliana	CAAT-box	common cis-acting element in promoter and enhancer regions
Poyun36717	CAAT-box	CAAAT	1401	5	-	Pisum sativum	CAAT-box	common cis-acting element in promoter and enhancer regions
Poyun36717	CAAT-box	CAAAT	1565	5	-	Pisum sativum	CAAT-box	common cis-acting element in promoter and enhancer regions
Poyun36717	CAAT-box	CCAAT	1883	5	+	Arabidopsis thaliana	CAAT-box	common cis-acting element in promoter and enhancer regions
Poyun36717	CAAT-box	CAAAT	1957	5	+	Pisum sativum	CAAT-box	common cis-acting element in promoter and enhancer regions
Poyun36718	CAAT-box	CCAAT	264	5	+	Arabidopsis thaliana	CAAT-box	common cis-acting element in promoter and enhancer regions
Poyun36718	CAAT-box	CCAAT	460	5	-	Arabidopsis thaliana	CAAT-box	common cis-acting element in promoter and enhancer regions
Poyun36718	CAAT-box	CAAAT	757	5	+	Pisum sativum	CAAT-box	common cis-acting element in promoter and enhancer regions
Poyun36718	CAAT-box	CAAAT	806	5	-	Pisum sativum	CAAT-box	common cis-acting element in promoter and enhancer regions
Poyun36718	CAAT-box	CAAAT	830	5	-	Pisum sativum	CAAT-box	common cis-acting element in promoter and enhancer regions
Poyun36718	CAAT-box	CCAAT	836	5	+	Arabidopsis thaliana	CAAT-box	common cis-acting element in promoter and enhancer regions
Poyun36718	CAAT-box	CCAAT	991	5	-	Arabidopsis thaliana	CAAT-box	common cis-acting element in promoter and enhancer regions
Poyun36718	CAAT-box	CAAAT	1017	5	+	Pisum sativum	CAAT-box	common cis-acting element in promoter and enhancer regions
Poyun36718	CAAT-box	CCAAT	1263	5	-	Arabidopsis thaliana	CAAT-box	common cis-acting element in promoter and enhancer regions
Poyun36718	CAAT-box	CAAAT	1351	5	+	Pisum sativum	CAAT-box	common cis-acting element in promoter and enhancer regions
Poyun36718	CAAT-box	CAAAT	1441	5	-	Pisum sativum	CAAT-box	common cis-acting element in promoter and enhancer regions
Poyun36718	CAAT-box	CAAAT	1783	5	+	Pisum sativum	CAAT-box	common cis-acting element in promoter and enhancer regions
Poyun36718	CAAT-box	CCAAT	1901	5	+	Arabidopsis thaliana	CAAT-box	common cis-acting element in promoter and enhancer regions
Poyun38524	CAAT-box	CAAAT	235	5	-	Pisum sativum	CAAT-box	common cis-acting element in promoter and enhancer regions
Poyun38524	CAAT-box	CAAAT	322	5	+	Pisum sativum	CAAT-box	common cis-acting element in promoter and enhancer regions
Poyun38524	CAAT-box	CCAAT	621	5	+	Arabidopsis thaliana	CAAT-box	common cis-acting element in promoter and enhancer regions
Poyun38524	CAAT-box	CAAAT	828	5	+	Pisum sativum	CAAT-box	common cis-acting element in promoter and enhancer regions
Poyun38524	CAAT-box	CAAAT	1024	5	+	Pisum sativum	CAAT-box	common cis-acting element in promoter and enhancer regions
Poyun38524	CAAT-box	CCAAT	1045	5	+	Arabidopsis thaliana	CAAT-box	common cis-acting element in promoter and enhancer regions
Poyun38524	CAAT-box	CAAAT	1226	5	-	Pisum sativum	CAAT-box	common cis-acting element in promoter and enhancer regions
Poyun38524	CAAT-box	CAAAT	1677	5	+	Pisum sativum	CAAT-box	common cis-acting element in promoter and enhancer regions
Poyun38524	CAAT-box	CCAAT	1870	5	+	Arabidopsis thaliana	CAAT-box	common cis-acting element in promoter and enhancer regions
Poyun38524	CAAT-box	CCAAT	1974	5	+	Arabidopsis thaliana	CAAT-box	common cis-acting element in promoter and enhancer regions
Poyun00436	TATA-box	TACAAAA	134	7	+	Oryza sativa	TATA-box	common cis-acting element in promoter and enhancer regions
Poyun00436	TATA-box	TATAA	227	5	-	Arabidopsis thaliana	TATA-box	common cis-acting element in promoter and enhancer regions
Poyun00436	TATA-box	TATA	228	4	+	Arabidopsis thaliana	TATA-box	core promoter element around -30 of transcription start
Poyun00436	TATA-box	TATA	341	4	+	Arabidopsis thaliana	TATA-box	core promoter element around -30 of transcription start
Poyun00436	TATA-box	tcTATAAATAgg	399	11	-	Nicotiana tabacum	TATA-box	core promoter element around -30 of transcription start
Poyun00436	TATA-box	TATAAATA	401	8	-	Daucus carota	TATA-box	core promoter element around -30 of transcription start
Poyun00436	TATA-box	TATAAAT	402	7	-	Brassica juncea	TATA-box	core promoter element around -30 of transcription start
Poyun00436	TATA-box	TATAAA	403	6	-	Helianthus annuus	TATA-box	core promoter element around -30 of transcription start
Poyun00436	TATA-box	TATAA	404	5	-	Arabidopsis thaliana	TATA-box	core promoter element around -30 of transcription start
Poyun00436	TATA-box	TATA	405	4	+	Arabidopsis thaliana	TATA-box	core promoter element around -30 of transcription start
Poyun00436	TATA-box	TATAAAA	733	7	-	Pisum sativum	TATA-box	core promoter element around -30 of transcription start
Poyun00436	TATA-box	TATAAA	734	6	-	Helianthus annuus	TATA-box	core promoter element around -30 of transcription start
Poyun00436	TATA-box	TATAA	735	5	-	Arabidopsis thaliana	TATA-box	core promoter element around -30 of transcription start
Poyun00436	TATA-box	TATA	736	4	+	Arabidopsis thaliana	TATA-box	core promoter element around -30 of transcription start
Poyun00436	TATA-box	TATAAA	1207	6	-	Helianthus annuus	TATA-box	core promoter element around -30 of transcription start
Poyun00436	TATA-box	TATAA	1208	5	-	Arabidopsis thaliana	TATA-box	core promoter element around -30 of transcription start
Poyun00436	TATA-box	TATA	1209	4	-	Arabidopsis thaliana	TATA-box	core promoter element around -30 of transcription start
Poyun00436	TATA-box	ATTATA	1229	6	+	Brassica napus	TATA-box	core promoter element around -30 of transcription start
Poyun00436	TATA-box	TATAA	1230	5	-	Arabidopsis thaliana	TATA-box	core promoter element around -30 of transcription start
Poyun00436	TATA-box	TATA	1231	4	-	Arabidopsis thaliana	TATA-box	core promoter element around -30 of transcription start
Poyun00650	TATA-box	TATAAA	21	6	-	Helianthus annuus	TATA-box	core promoter element around -30 of transcription start
Poyun00650	TATA-box	TATAA	22	5	-	Arabidopsis thaliana	TATA-box	core promoter element around -30 of transcription start
Poyun00650	TATA-box	TATA	23	4	+	Arabidopsis thaliana	TATA-box	core promoter element around -30 of transcription start
Poyun00650	TATA-box	TACAAAA	52	7	+	Oryza sativa	TATA-box	core promoter element around -30 of transcription start
Poyun00650	TATA-box	TATAA	106	5	-	Arabidopsis thaliana	TATA-box	core promoter element around -30 of transcription start
Poyun00650	TATA-box	TATA	107	4	+	Arabidopsis thaliana	TATA-box	core promoter element around -30 of transcription start
Poyun00650	TATA-box	TATAAAT	136	7	-	Brassica juncea	TATA-box	core promoter element around -30 of transcription start
Poyun00650	TATA-box	TATAAA	137	6	-	Helianthus annuus	TATA-box	core promoter element around -30 of transcription start
Poyun00650	TATA-box	TATAA	138	5	-	Arabidopsis thaliana	TATA-box	core promoter element around -30 of transcription start
Poyun00650	TATA-box	TATA	139	4	+	Arabidopsis thaliana	TATA-box	core promoter element around -30 of transcription start
Poyun00650	TATA-box	ccTATAAAaa	239	9	+	Arabidopsis thaliana	TATA-box	core promoter element around -30 of transcription start
Poyun00650	TATA-box	ATATAT	377	6	+	Brassica napus	TATA-box	core promoter element around -30 of transcription start
Poyun00650	TATA-box	TATATA	378	6	+	Arabidopsis thaliana	TATA-box	core promoter element around -30 of transcription start
Poyun00650	TATA-box	ATATAT	379	6	+	Brassica napus	TATA-box	core promoter element around -30 of transcription start
Poyun00650	TATA-box	TATATA	380	6	+	Arabidopsis thaliana	TATA-box	core promoter element around -30 of transcription start
Poyun00650	TATA-box	ATATAT	381	6	+	Brassica napus	TATA-box	core promoter element around -30 of transcription start
Poyun00650	TATA-box	TATATA	382	6	+	Arabidopsis thaliana	TATA-box	core promoter element around -30 of transcription start
Poyun00650	TATA-box	ATATAT	383	6	+	Brassica napus	TATA-box	core promoter element around -30 of transcription start
Poyun00650	TATA-box	TATATA	384	6	+	Arabidopsis thaliana	TATA-box	core promoter element around -30 of transcription start
Poyun00650	TATA-box	ATATAT	385	6	+	Brassica napus	TATA-box	core promoter element around -30 of transcription start
Poyun00650	TATA-box	TATATA	386	6	+	Arabidopsis thaliana	TATA-box	core promoter element around -30 of transcription start
Poyun00650	TATA-box	ATATAT	387	6	+	Brassica napus	TATA-box	core promoter element around -30 of transcription start
Poyun00650	TATA-box	TATATA	388	6	+	Arabidopsis thaliana	TATA-box	core promoter element around -30 of transcription start
Poyun00650	TATA-box	ATATAT	389	6	+	Brassica napus	TATA-box	core promoter element around -30 of transcription start
Poyun00650	TATA-box	TATATA	390	6	+	Arabidopsis thaliana	TATA-box	core promoter element around -30 of transcription start
Poyun00650	TATA-box	ATATAT	391	6	+	Brassica napus	TATA-box	core promoter element around -30 of transcription start
Poyun00650	TATA-box	TATATA	392	6	+	Arabidopsis thaliana	TATA-box	core promoter element around -30 of transcription start
Poyun00650	TATA-box	ATATAT	393	6	+	Brassica napus	TATA-box	core promoter element around -30 of transcription start
Poyun00650	TATA-box	TATATA	394	6	+	Arabidopsis thaliana	TATA-box	core promoter element around -30 of transcription start
Poyun00650	TATA-box	ATATAT	395	6	+	Brassica napus	TATA-box	core promoter element around -30 of transcription start
Poyun00650	TATA-box	TATATA	396	6	+	Arabidopsis thaliana	TATA-box	core promoter element around -30 of transcription start
Poyun00650	TATA-box	ATATAT	397	6	+	Brassica napus	TATA-box	core promoter element around -30 of transcription start
Poyun00650	TATA-box	TATATA	398	6	+	Arabidopsis thaliana	TATA-box	core promoter element around -30 of transcription start
Poyun00650	TATA-box	ATATAT	399	6	+	Brassica napus	TATA-box	core promoter element around -30 of transcription start
Poyun00650	TATA-box	TATATA	400	6	+	Arabidopsis thaliana	TATA-box	core promoter element around -30 of transcription start
Poyun00650	TATA-box	ATATAA	401	6	+	Brassica oleracea	TATA-box	core promoter element around -30 of transcription start
Poyun00650	TATA-box	TATA	402	4	+	Arabidopsis thaliana	TATA-box	core promoter element around -30 of transcription start
Poyun00650	TATA-box	TATATA	529	6	+	Arabidopsis thaliana	TATA-box	core promoter element around -30 of transcription start
Poyun00650	TATA-box	ATATAT	530	6	+	Brassica napus	TATA-box	core promoter element around -30 of transcription start
Poyun00650	TATA-box	TATATA	531	6	+	Arabidopsis thaliana	TATA-box	core promoter element around -30 of transcription start
Poyun00650	TATA-box	ATATAT	532	6	+	Brassica napus	TATA-box	core promoter element around -30 of transcription start
Poyun00650	TATA-box	TATATA	533	6	+	Arabidopsis thaliana	TATA-box	core promoter element around -30 of transcription start
Poyun00650	TATA-box	TATA	535	4	+	Arabidopsis thaliana	TATA-box	core promoter element around -30 of transcription start
Poyun00650	TATA-box	ATATAA	588	6	+	Brassica oleracea	TATA-box	core promoter element around -30 of transcription start
Poyun00650	TATA-box	TATA	589	4	+	Arabidopsis thaliana	TATA-box	core promoter element around -30 of transcription start
Poyun00650	TATA-box	TAAAGATT	727	8	-	Arabidopsis thaliana	TATA-box	core promoter element around -30 of transcription start
Poyun00650	TATA-box	TATAAA	731	6	-	Helianthus annuus	TATA-box	core promoter element around -30 of transcription start
Poyun00650	TATA-box	TATAA	732	5	-	Arabidopsis thaliana	TATA-box	core promoter element around -30 of transcription start
Poyun00650	TATA-box	TATA	733	4	+	Arabidopsis thaliana	TATA-box	core promoter element around -30 of transcription start
Poyun00650	TATA-box	ATATAT	784	6	+	Brassica napus	TATA-box	core promoter element around -30 of transcription start
Poyun00650	TATA-box	TATA	785	4	+	Arabidopsis thaliana	TATA-box	core promoter element around -30 of transcription start
Poyun00650	TATA-box	TATAAATA	863	8	-	Daucus carota	TATA-box	core promoter element around -30 of transcription start
Poyun00650	TATA-box	TATAAAT	864	7	-	Brassica juncea	TATA-box	core promoter element around -30 of transcription start
Poyun00650	TATA-box	TATAAA	865	6	-	Helianthus annuus	TATA-box	core promoter element around -30 of transcription start
Poyun00650	TATA-box	TATAA	866	5	-	Arabidopsis thaliana	TATA-box	core promoter element around -30 of transcription start
Poyun00650	TATA-box	TATA	867	4	+	Arabidopsis thaliana	TATA-box	core promoter element around -30 of transcription start
Poyun00650	TATA-box	TATTTAAA	1144	8	+	Arabidopsis thaliana	TATA-box	core promoter element around -30 of transcription start
Poyun00650	TATA-box	TATTTAAA	1146	8	-	Arabidopsis thaliana	TATA-box	core promoter element around -30 of transcription start
Poyun00650	TATA-box	TACAAAA	1168	7	-	Oryza sativa	TATA-box	core promoter element around -30 of transcription start
Poyun00650	TATA-box	TACAAAA	1213	7	+	Oryza sativa	TATA-box	core promoter element around -30 of transcription start
Poyun00650	TATA-box	TATA	1233	4	-	Arabidopsis thaliana	TATA-box	core promoter element around -30 of transcription start
Poyun00650	TATA-box	ATTATA	1244	6	+	Brassica napus	TATA-box	core promoter element around -30 of transcription start
Poyun00650	TATA-box	TATAA	1245	5	-	Arabidopsis thaliana	TATA-box	core promoter element around -30 of transcription start
Poyun00650	TATA-box	TATA	1246	4	-	Arabidopsis thaliana	TATA-box	core promoter element around -30 of transcription start
Poyun00650	TATA-box	TATAAA	1292	6	-	Helianthus annuus	TATA-box	core promoter element around -30 of transcription start
Poyun00650	TATA-box	TATAA	1293	5	-	Arabidopsis thaliana	TATA-box	core promoter element around -30 of transcription start
Poyun00650	TATA-box	TATA	1294	4	-	Arabidopsis thaliana	TATA-box	core promoter element around -30 of transcription start
Poyun00650	TATA-box	TATATA	1304	6	-	Arabidopsis thaliana	TATA-box	core promoter element around -30 of transcription start
Poyun00650	TATA-box	ATATAT	1305	6	-	Brassica napus	TATA-box	core promoter element around -30 of transcription start
Poyun00650	TATA-box	TATA	1306	4	-	Arabidopsis thaliana	TATA-box	core promoter element around -30 of transcription start
Poyun00650	TATA-box	ATTATA	1318	6	+	Brassica napus	TATA-box	core promoter element around -30 of transcription start
Poyun00650	TATA-box	TATAA	1319	5	-	Arabidopsis thaliana	TATA-box	core promoter element around -30 of transcription start
Poyun00650	TATA-box	TATA	1320	4	-	Arabidopsis thaliana	TATA-box	core promoter element around -30 of transcription start
Poyun00650	TATA-box	ATTATA	1339	6	+	Brassica napus	TATA-box	core promoter element around -30 of transcription start
Poyun00650	TATA-box	TATAA	1340	5	-	Arabidopsis thaliana	TATA-box	core promoter element around -30 of transcription start
Poyun00650	TATA-box	TATA	1341	4	-	Arabidopsis thaliana	TATA-box	core promoter element around -30 of transcription start
Poyun00650	TATA-box	ATTATA	1460	6	+	Brassica napus	TATA-box	core promoter element around -30 of transcription start
Poyun00650	TATA-box	TATAA	1461	5	-	Arabidopsis thaliana	TATA-box	core promoter element around -30 of transcription start
Poyun00650	TATA-box	TATA	1462	4	-	Arabidopsis thaliana	TATA-box	core promoter element around -30 of transcription start
Poyun00650	TATA-box	TATA	1719	4	-	Arabidopsis thaliana	TATA-box	core promoter element around -30 of transcription start
Poyun00650	TATA-box	ATATAT	1755	6	-	Brassica napus	TATA-box	core promoter element around -30 of transcription start
Poyun00650	TATA-box	TATATA	1756	6	-	Arabidopsis thaliana	TATA-box	core promoter element around -30 of transcription start
Poyun00650	TATA-box	TATA	1758	4	-	Arabidopsis thaliana	TATA-box	core promoter element around -30 of transcription start
Poyun00650	TATA-box	TATA	1949	4	-	Arabidopsis thaliana	TATA-box	core promoter element around -30 of transcription start
Poyun00651	TATA-box	TATAAAA	13	7	-	Pisum sativum	TATA-box	core promoter element around -30 of transcription start
Poyun00651	TATA-box	TATAAA	14	6	-	Helianthus annuus	TATA-box	core promoter element around -30 of transcription start
Poyun00651	TATA-box	TATAA	15	5	-	Arabidopsis thaliana	TATA-box	core promoter element around -30 of transcription start
Poyun00651	TATA-box	TATA	16	4	+	Arabidopsis thaliana	TATA-box	core promoter element around -30 of transcription start
Poyun00651	TATA-box	ATTATA	37	6	+	Brassica napus	TATA-box	core promoter element around -30 of transcription start
Poyun00651	TATA-box	TATAA	38	5	-	Arabidopsis thaliana	TATA-box	core promoter element around -30 of transcription start
Poyun00651	TATA-box	TATA	39	4	+	Arabidopsis thaliana	TATA-box	core promoter element around -30 of transcription start
Poyun00651	TATA-box	ATATAT	52	6	+	Brassica napus	TATA-box	core promoter element around -30 of transcription start
Poyun00651	TATA-box	TATATA	53	6	+	Arabidopsis thaliana	TATA-box	core promoter element around -30 of transcription start
Poyun00651	TATA-box	ATATAT	54	6	+	Brassica napus	TATA-box	core promoter element around -30 of transcription start
Poyun00651	TATA-box	TATA	55	4	+	Arabidopsis thaliana	TATA-box	core promoter element around -30 of transcription start
Poyun00651	TATA-box	ATTATA	109	6	+	Brassica napus	TATA-box	core promoter element around -30 of transcription start
Poyun00651	TATA-box	TATAA	110	5	-	Arabidopsis thaliana	TATA-box	core promoter element around -30 of transcription start
Poyun00651	TATA-box	TATA	111	4	+	Arabidopsis thaliana	TATA-box	core promoter element around -30 of transcription start
Poyun00651	TATA-box	TATAAAA	151	7	-	Pisum sativum	TATA-box	core promoter element around -30 of transcription start
Poyun00651	TATA-box	TATAAA	152	6	-	Helianthus annuus	TATA-box	core promoter element around -30 of transcription start
Poyun00651	TATA-box	TATAA	153	5	-	Arabidopsis thaliana	TATA-box	core promoter element around -30 of transcription start
Poyun00651	TATA-box	TATA	154	4	+	Arabidopsis thaliana	TATA-box	core promoter element around -30 of transcription start
Poyun00651	TATA-box	ATTATA	178	6	+	Brassica napus	TATA-box	core promoter element around -30 of transcription start
Poyun00651	TATA-box	TATATAA	179	7	-	Arabidopsis thaliana	TATA-box	core promoter element around -30 of transcription start
Poyun00651	TATA-box	TATATA	180	6	+	Arabidopsis thaliana	TATA-box	core promoter element around -30 of transcription start
Poyun00651	TATA-box	ATATAT	181	6	+	Brassica napus	TATA-box	core promoter element around -30 of transcription start
Poyun00651	TATA-box	TATA	182	4	+	Arabidopsis thaliana	TATA-box	core promoter element around -30 of transcription start
Poyun00651	TATA-box	ATATAT	517	6	+	Brassica napus	TATA-box	core promoter element around -30 of transcription start
Poyun00651	TATA-box	TATATA	518	6	+	Arabidopsis thaliana	TATA-box	core promoter element around -30 of transcription start
Poyun00651	TATA-box	ATATAT	519	6	+	Brassica napus	TATA-box	core promoter element around -30 of transcription start
Poyun00651	TATA-box	TATA	520	4	+	Arabidopsis thaliana	TATA-box	core promoter element around -30 of transcription start
Poyun00651	TATA-box	ATTATA	626	6	+	Brassica napus	TATA-box	core promoter element around -30 of transcription start
Poyun00651	TATA-box	TATAA	627	5	-	Arabidopsis thaliana	TATA-box	core promoter element around -30 of transcription start
Poyun00651	TATA-box	TATA	628	4	+	Arabidopsis thaliana	TATA-box	core promoter element around -30 of transcription start
Poyun00651	TATA-box	TATA	637	4	+	Arabidopsis thaliana	TATA-box	core promoter element around -30 of transcription start
Poyun00651	TATA-box	TATATA	649	6	+	Arabidopsis thaliana	TATA-box	core promoter element around -30 of transcription start
Poyun00651	TATA-box	TATA	651	4	+	Arabidopsis thaliana	TATA-box	core promoter element around -30 of transcription start
Poyun00651	TATA-box	ATTATA	720	6	+	Brassica napus	TATA-box	core promoter element around -30 of transcription start
Poyun00651	TATA-box	TATAA	721	5	-	Arabidopsis thaliana	TATA-box	core promoter element around -30 of transcription start
Poyun00651	TATA-box	TATA	722	4	+	Arabidopsis thaliana	TATA-box	core promoter element around -30 of transcription start
Poyun00651	TATA-box	ccTATAAAaa	746	9	-	Arabidopsis thaliana	TATA-box	core promoter element around -30 of transcription start
Poyun00651	TATA-box	TACAAAA	747	7	-	Oryza sativa	TATA-box	core promoter element around -30 of transcription start
Poyun00651	TATA-box	ATATAA	874	6	+	Brassica oleracea	TATA-box	core promoter element around -30 of transcription start
Poyun00651	TATA-box	TATA	875	4	+	Arabidopsis thaliana	TATA-box	core promoter element around -30 of transcription start
Poyun00651	TATA-box	TATAA	910	5	-	Arabidopsis thaliana	TATA-box	core promoter element around -30 of transcription start
Poyun00651	TATA-box	TATA	911	4	+	Arabidopsis thaliana	TATA-box	core promoter element around -30 of transcription start
Poyun00651	TATA-box	TATAA	1096	5	-	Arabidopsis thaliana	TATA-box	core promoter element around -30 of transcription start
Poyun00651	TATA-box	TATA	1097	4	-	Arabidopsis thaliana	TATA-box	core promoter element around -30 of transcription start
Poyun00651	TATA-box	TATA	1151	4	-	Arabidopsis thaliana	TATA-box	core promoter element around -30 of transcription start
Poyun00651	TATA-box	TATATTTATATTT	1188	12	-	Avena sativa	TATA-box	core promoter element around -30 of transcription start
Poyun00651	TATA-box	TATATA	1189	6	-	Arabidopsis thaliana	TATA-box	core promoter element around -30 of transcription start
Poyun00651	TATA-box	ATATAA	1190	6	+	Brassica oleracea	TATA-box	core promoter element around -30 of transcription start
Poyun00651	TATA-box	TATA	1191	4	-	Arabidopsis thaliana	TATA-box	core promoter element around -30 of transcription start
Poyun00651	TATA-box	ATATAT	1196	6	-	Brassica napus	TATA-box	core promoter element around -30 of transcription start
Poyun00651	TATA-box	TATA	1197	4	-	Arabidopsis thaliana	TATA-box	core promoter element around -30 of transcription start
Poyun00651	TATA-box	ATATAA	1330	6	+	Brassica oleracea	TATA-box	core promoter element around -30 of transcription start
Poyun00651	TATA-box	TATA	1331	4	-	Arabidopsis thaliana	TATA-box	core promoter element around -30 of transcription start
Poyun00651	TATA-box	taTATAAAtc	1770	9	-	Arabidopsis thaliana	TATA-box	core promoter element around -30 of transcription start
Poyun00651	TATA-box	TATTTAAA	1772	8	-	Arabidopsis thaliana	TATA-box	core promoter element around -30 of transcription start
Poyun00651	TATA-box	TATTTAAA	1876	8	+	Arabidopsis thaliana	TATA-box	core promoter element around -30 of transcription start
Poyun00651	TATA-box	ccTATAAAaa	1939	9	+	Arabidopsis thaliana	TATA-box	core promoter element around -30 of transcription start
Poyun00651	TATA-box	TATATA	1941	6	-	Arabidopsis thaliana	TATA-box	core promoter element around -30 of transcription start
Poyun00651	TATA-box	ATATAA	1942	6	+	Brassica oleracea	TATA-box	core promoter element around -30 of transcription start
Poyun00651	TATA-box	TATA	1943	4	-	Arabidopsis thaliana	TATA-box	core promoter element around -30 of transcription start
Poyun00653	TATA-box	TATAA	307	5	-	Arabidopsis thaliana	TATA-box	core promoter element around -30 of transcription start
Poyun00653	TATA-box	TATA	308	4	+	Arabidopsis thaliana	TATA-box	core promoter element around -30 of transcription start
Poyun00653	TATA-box	TATA	697	4	+	Arabidopsis thaliana	TATA-box	core promoter element around -30 of transcription start
Poyun00653	TATA-box	TATAAAA	1081	7	-	Pisum sativum	TATA-box	core promoter element around -30 of transcription start
Poyun00653	TATA-box	TATAAA	1082	6	-	Helianthus annuus	TATA-box	core promoter element around -30 of transcription start
Poyun00653	TATA-box	TATAA	1083	5	-	Arabidopsis thaliana	TATA-box	core promoter element around -30 of transcription start
Poyun00653	TATA-box	TATA	1084	4	-	Arabidopsis thaliana	TATA-box	core promoter element around -30 of transcription start
Poyun00653	TATA-box	TACAAAA	1147	7	-	Oryza sativa	TATA-box	core promoter element around -30 of transcription start
Poyun00653	TATA-box	ATATAA	1926	6	+	Brassica oleracea	TATA-box	core promoter element around -30 of transcription start
Poyun00653	TATA-box	TATA	1927	4	-	Arabidopsis thaliana	TATA-box	core promoter element around -30 of transcription start
Poyun00654	TATA-box	ATATAT	100	6	+	Brassica napus	TATA-box	core promoter element around -30 of transcription start
Poyun00654	TATA-box	TATA	101	4	+	Arabidopsis thaliana	TATA-box	core promoter element around -30 of transcription start
Poyun00654	TATA-box	ATTATA	129	6	+	Brassica napus	TATA-box	core promoter element around -30 of transcription start
Poyun00654	TATA-box	TATATAA	130	7	-	Arabidopsis thaliana	TATA-box	core promoter element around -30 of transcription start
Poyun00654	TATA-box	TATATA	131	6	+	Arabidopsis thaliana	TATA-box	core promoter element around -30 of transcription start
Poyun00654	TATA-box	ATATAT	132	6	+	Brassica napus	TATA-box	core promoter element around -30 of transcription start
Poyun00654	TATA-box	TATATA	133	6	+	Arabidopsis thaliana	TATA-box	core promoter element around -30 of transcription start
Poyun00654	TATA-box	ATATAT	134	6	+	Brassica napus	TATA-box	core promoter element around -30 of transcription start
Poyun00654	TATA-box	TATATA	135	6	+	Arabidopsis thaliana	TATA-box	core promoter element around -30 of transcription start
Poyun00654	TATA-box	ATATAT	136	6	+	Brassica napus	TATA-box	core promoter element around -30 of transcription start
Poyun00654	TATA-box	TATATA	137	6	+	Arabidopsis thaliana	TATA-box	core promoter element around -30 of transcription start
Poyun00654	TATA-box	ATATAT	138	6	+	Brassica napus	TATA-box	core promoter element around -30 of transcription start
Poyun00654	TATA-box	TATATA	139	6	+	Arabidopsis thaliana	TATA-box	core promoter element around -30 of transcription start
Poyun00654	TATA-box	TATA	141	4	+	Arabidopsis thaliana	TATA-box	core promoter element around -30 of transcription start
Poyun00654	TATA-box	TATAAAA	270	7	-	Pisum sativum	TATA-box	core promoter element around -30 of transcription start
Poyun00654	TATA-box	TATAAA	271	6	-	Helianthus annuus	TATA-box	core promoter element around -30 of transcription start
Poyun00654	TATA-box	TATAA	272	5	-	Arabidopsis thaliana	TATA-box	core promoter element around -30 of transcription start
Poyun00654	TATA-box	TATA	273	4	+	Arabidopsis thaliana	TATA-box	core promoter element around -30 of transcription start
Poyun00654	TATA-box	TATAAAA	407	7	-	Pisum sativum	TATA-box	core promoter element around -30 of transcription start
Poyun00654	TATA-box	TATAAA	408	6	-	Helianthus annuus	TATA-box	core promoter element around -30 of transcription start
Poyun00654	TATA-box	TATAA	409	5	-	Arabidopsis thaliana	TATA-box	core promoter element around -30 of transcription start
Poyun00654	TATA-box	TATA	410	4	+	Arabidopsis thaliana	TATA-box	core promoter element around -30 of transcription start
Poyun00654	TATA-box	ATTATA	466	6	+	Brassica napus	TATA-box	core promoter element around -30 of transcription start
Poyun00654	TATA-box	TATAA	467	5	-	Arabidopsis thaliana	TATA-box	core promoter element around -30 of transcription start
Poyun00654	TATA-box	TATA	468	4	+	Arabidopsis thaliana	TATA-box	core promoter element around -30 of transcription start
Poyun00654	TATA-box	TATACA	776	6	-	Helianthus annuus	TATA-box	core promoter element around -30 of transcription start
Poyun00654	TATA-box	TATATA	778	6	+	Arabidopsis thaliana	TATA-box	core promoter element around -30 of transcription start
Poyun00654	TATA-box	ATATAT	779	6	+	Brassica napus	TATA-box	core promoter element around -30 of transcription start
Poyun00654	TATA-box	TATA	780	4	+	Arabidopsis thaliana	TATA-box	core promoter element around -30 of transcription start
Poyun00654	TATA-box	ATTATA	868	6	+	Brassica napus	TATA-box	core promoter element around -30 of transcription start
Poyun00654	TATA-box	TATAA	869	5	-	Arabidopsis thaliana	TATA-box	core promoter element around -30 of transcription start
Poyun00654	TATA-box	TATA	870	4	+	Arabidopsis thaliana	TATA-box	core promoter element around -30 of transcription start
Poyun00654	TATA-box	TATA	879	4	+	Arabidopsis thaliana	TATA-box	core promoter element around -30 of transcription start
Poyun00654	TATA-box	TATATA	891	6	+	Arabidopsis thaliana	TATA-box	core promoter element around -30 of transcription start
Poyun00654	TATA-box	ATATAT	892	6	+	Brassica napus	TATA-box	core promoter element around -30 of transcription start
Poyun00654	TATA-box	TATATA	893	6	+	Arabidopsis thaliana	TATA-box	core promoter element around -30 of transcription start
Poyun00654	TATA-box	TATA	895	4	+	Arabidopsis thaliana	TATA-box	core promoter element around -30 of transcription start
Poyun00654	TATA-box	ATTATA	962	6	+	Brassica napus	TATA-box	core promoter element around -30 of transcription start
Poyun00654	TATA-box	TATAA	963	5	-	Arabidopsis thaliana	TATA-box	core promoter element around -30 of transcription start
Poyun00654	TATA-box	TATA	964	4	+	Arabidopsis thaliana	TATA-box	core promoter element around -30 of transcription start
Poyun00654	TATA-box	ccTATAAAaa	988	9	-	Arabidopsis thaliana	TATA-box	core promoter element around -30 of transcription start
Poyun00654	TATA-box	TATAA	1152	5	-	Arabidopsis thaliana	TATA-box	core promoter element around -30 of transcription start
Poyun00654	TATA-box	TATA	1153	4	-	Arabidopsis thaliana	TATA-box	core promoter element around -30 of transcription start
Poyun00654	TATA-box	TATAA	1283	5	-	Arabidopsis thaliana	TATA-box	core promoter element around -30 of transcription start
Poyun00654	TATA-box	TATA	1284	4	-	Arabidopsis thaliana	TATA-box	core promoter element around -30 of transcription start
Poyun00654	TATA-box	TATA	1338	4	-	Arabidopsis thaliana	TATA-box	core promoter element around -30 of transcription start
Poyun00654	TATA-box	TATATTTATATTT	1378	12	-	Avena sativa	TATA-box	core promoter element around -30 of transcription start
Poyun00654	TATA-box	TATATA	1379	6	-	Arabidopsis thaliana	TATA-box	core promoter element around -30 of transcription start
Poyun00654	TATA-box	ATATAA	1380	6	+	Brassica oleracea	TATA-box	core promoter element around -30 of transcription start
Poyun00654	TATA-box	TATA	1381	4	-	Arabidopsis thaliana	TATA-box	core promoter element around -30 of transcription start
Poyun00654	TATA-box	ATATAT	1386	6	-	Brassica napus	TATA-box	core promoter element around -30 of transcription start
Poyun00654	TATA-box	TATATA	1387	6	-	Arabidopsis thaliana	TATA-box	core promoter element around -30 of transcription start
Poyun00654	TATA-box	ATATAT	1388	6	-	Brassica napus	TATA-box	core promoter element around -30 of transcription start
Poyun00654	TATA-box	TATATA	1389	6	-	Arabidopsis thaliana	TATA-box	core promoter element around -30 of transcription start
Poyun00654	TATA-box	ATATAT	1390	6	-	Brassica napus	TATA-box	core promoter element around -30 of transcription start
Poyun00654	TATA-box	TATA	1391	4	-	Arabidopsis thaliana	TATA-box	core promoter element around -30 of transcription start
Poyun00654	TATA-box	ATATAA	1524	6	+	Brassica oleracea	TATA-box	core promoter element around -30 of transcription start
Poyun00654	TATA-box	TATA	1525	4	-	Arabidopsis thaliana	TATA-box	core promoter element around -30 of transcription start
Poyun00654	TATA-box	TATATAA	1627	7	-	Arabidopsis thaliana	TATA-box	core promoter element around -30 of transcription start
Poyun00654	TATA-box	TATATA	1628	6	-	Arabidopsis thaliana	TATA-box	core promoter element around -30 of transcription start
Poyun00654	TATA-box	ATATAT	1629	6	-	Brassica napus	TATA-box	core promoter element around -30 of transcription start
Poyun00654	TATA-box	TATATA	1630	6	-	Arabidopsis thaliana	TATA-box	core promoter element around -30 of transcription start
Poyun00654	TATA-box	ATATAT	1631	6	-	Brassica napus	TATA-box	core promoter element around -30 of transcription start
Poyun00654	TATA-box	TATATA	1632	6	-	Arabidopsis thaliana	TATA-box	core promoter element around -30 of transcription start
Poyun00654	TATA-box	ATATAT	1633	6	-	Brassica napus	TATA-box	core promoter element around -30 of transcription start
Poyun00654	TATA-box	TATATA	1634	6	-	Arabidopsis thaliana	TATA-box	core promoter element around -30 of transcription start
Poyun00654	TATA-box	ATATAT	1635	6	-	Brassica napus	TATA-box	core promoter element around -30 of transcription start
Poyun00654	TATA-box	TATATA	1636	6	-	Arabidopsis thaliana	TATA-box	core promoter element around -30 of transcription start
Poyun00654	TATA-box	ATATAT	1637	6	-	Brassica napus	TATA-box	core promoter element around -30 of transcription start
Poyun00654	TATA-box	TATATA	1638	6	-	Arabidopsis thaliana	TATA-box	core promoter element around -30 of transcription start
Poyun00654	TATA-box	ATATAT	1639	6	-	Brassica napus	TATA-box	core promoter element around -30 of transcription start
Poyun00654	TATA-box	TATATA	1640	6	-	Arabidopsis thaliana	TATA-box	core promoter element around -30 of transcription start
Poyun00654	TATA-box	ATATAT	1641	6	-	Brassica napus	TATA-box	core promoter element around -30 of transcription start
Poyun00654	TATA-box	TATATA	1642	6	-	Arabidopsis thaliana	TATA-box	core promoter element around -30 of transcription start
Poyun00654	TATA-box	ATATAT	1643	6	-	Brassica napus	TATA-box	core promoter element around -30 of transcription start
Poyun00654	TATA-box	TATATA	1644	6	-	Arabidopsis thaliana	TATA-box	core promoter element around -30 of transcription start
Poyun00654	TATA-box	ATATAA	1645	6	+	Brassica oleracea	TATA-box	core promoter element around -30 of transcription start
Poyun00654	TATA-box	TATA	1646	4	-	Arabidopsis thaliana	TATA-box	core promoter element around -30 of transcription start
Poyun00654	TATA-box	TACAAAA	1730	7	-	Oryza sativa	TATA-box	core promoter element around -30 of transcription start
Poyun00654	TATA-box	taTATAAAtc	1768	9	-	Arabidopsis thaliana	TATA-box	core promoter element around -30 of transcription start
Poyun00654	TATA-box	TATTTAAA	1770	8	-	Arabidopsis thaliana	TATA-box	core promoter element around -30 of transcription start
Poyun00654	TATA-box	ccTATAAAaa	1939	9	+	Arabidopsis thaliana	TATA-box	core promoter element around -30 of transcription start
Poyun00654	TATA-box	TATATA	1941	6	-	Arabidopsis thaliana	TATA-box	core promoter element around -30 of transcription start
Poyun00654	TATA-box	ATATAA	1942	6	+	Brassica oleracea	TATA-box	core promoter element around -30 of transcription start
Poyun00654	TATA-box	TATA	1943	4	-	Arabidopsis thaliana	TATA-box	core promoter element around -30 of transcription start
Poyun00774	TATA-box	TATA	353	4	+	Arabidopsis thaliana	TATA-box	core promoter element around -30 of transcription start
Poyun00774	TATA-box	TATA	487	4	+	Arabidopsis thaliana	TATA-box	core promoter element around -30 of transcription start
Poyun00774	TATA-box	TATA	547	4	+	Arabidopsis thaliana	TATA-box	core promoter element around -30 of transcription start
Poyun00774	TATA-box	ccTATAAAaa	1011	10	+	Arabidopsis thaliana	TATA-box	core promoter element around -30 of transcription start
Poyun00774	TATA-box	TATA	1013	4	-	Arabidopsis thaliana	TATA-box	core promoter element around -30 of transcription start
Poyun00774	TATA-box	TACATAAA	1045	8	-	Oryza sativa	TATA-box	core promoter element around -30 of transcription start
Poyun00774	TATA-box	TATA	1064	4	-	Arabidopsis thaliana	TATA-box	core promoter element around -30 of transcription start
Poyun00774	TATA-box	TATA	1113	4	-	Arabidopsis thaliana	TATA-box	core promoter element around -30 of transcription start
Poyun00774	TATA-box	TATAA	1250	5	-	Arabidopsis thaliana	TATA-box	core promoter element around -30 of transcription start
Poyun00774	TATA-box	TATA	1251	4	-	Arabidopsis thaliana	TATA-box	core promoter element around -30 of transcription start
Poyun00774	TATA-box	taTATAAAtc	1321	9	+	Arabidopsis thaliana	TATA-box	core promoter element around -30 of transcription start
Poyun00774	TATA-box	ATATAA	1322	6	+	Brassica oleracea	TATA-box	core promoter element around -30 of transcription start
Poyun00774	TATA-box	TATA	1323	4	-	Arabidopsis thaliana	TATA-box	core promoter element around -30 of transcription start
Poyun00774	TATA-box	ATTATA	1383	6	+	Brassica napus	TATA-box	core promoter element around -30 of transcription start
Poyun00774	TATA-box	TATATAA	1384	7	-	Arabidopsis thaliana	TATA-box	core promoter element around -30 of transcription start
Poyun00774	TATA-box	TATATA	1385	6	-	Arabidopsis thaliana	TATA-box	core promoter element around -30 of transcription start
Poyun00774	TATA-box	ATATAA	1386	6	+	Brassica oleracea	TATA-box	core promoter element around -30 of transcription start
Poyun00774	TATA-box	TATA	1387	4	-	Arabidopsis thaliana	TATA-box	core promoter element around -30 of transcription start
Poyun00774	TATA-box	ccTATAAAaa	1405	9	-	Arabidopsis thaliana	TATA-box	core promoter element around -30 of transcription start
Poyun00774	TATA-box	TATAAAA	1406	7	-	Pisum sativum	TATA-box	core promoter element around -30 of transcription start
Poyun00774	TATA-box	TATAAA	1407	6	-	Helianthus annuus	TATA-box	core promoter element around -30 of transcription start
Poyun00774	TATA-box	TATAA	1408	5	-	Arabidopsis thaliana	TATA-box	core promoter element around -30 of transcription start
Poyun00774	TATA-box	TATA	1409	4	-	Arabidopsis thaliana	TATA-box	core promoter element around -30 of transcription start
Poyun00774	TATA-box	TATTTAAA	1429	8	-	Arabidopsis thaliana	TATA-box	core promoter element around -30 of transcription start
Poyun00774	TATA-box	TATTTAAA	1490	8	-	Arabidopsis thaliana	TATA-box	core promoter element around -30 of transcription start
Poyun00774	TATA-box	ATTATA	1539	6	+	Brassica napus	TATA-box	core promoter element around -30 of transcription start
Poyun00774	TATA-box	TATAA	1540	5	-	Arabidopsis thaliana	TATA-box	core promoter element around -30 of transcription start
Poyun00774	TATA-box	TATA	1541	4	-	Arabidopsis thaliana	TATA-box	core promoter element around -30 of transcription start
Poyun00774	TATA-box	TATA	1564	4	-	Arabidopsis thaliana	TATA-box	core promoter element around -30 of transcription start
Poyun00774	TATA-box	ATATAA	1735	6	+	Brassica oleracea	TATA-box	core promoter element around -30 of transcription start
Poyun00774	TATA-box	TATA	1736	4	-	Arabidopsis thaliana	TATA-box	core promoter element around -30 of transcription start
Poyun00774	TATA-box	ATTATA	1761	6	+	Brassica napus	TATA-box	core promoter element around -30 of transcription start
Poyun00774	TATA-box	TATATAA	1762	7	-	Arabidopsis thaliana	TATA-box	core promoter element around -30 of transcription start
Poyun00774	TATA-box	TATATA	1763	6	-	Arabidopsis thaliana	TATA-box	core promoter element around -30 of transcription start
Poyun00774	TATA-box	ATATAA	1764	6	+	Brassica oleracea	TATA-box	core promoter element around -30 of transcription start
Poyun00774	TATA-box	TATA	1765	4	-	Arabidopsis thaliana	TATA-box	core promoter element around -30 of transcription start
Poyun00774	TATA-box	ATTATA	1825	6	+	Brassica napus	TATA-box	core promoter element around -30 of transcription start
Poyun00774	TATA-box	TATAA	1826	5	-	Arabidopsis thaliana	TATA-box	core promoter element around -30 of transcription start
Poyun00774	TATA-box	TATA	1827	4	-	Arabidopsis thaliana	TATA-box	core promoter element around -30 of transcription start
Poyun00774	TATA-box	taTATAAAtc	1897	9	-	Arabidopsis thaliana	TATA-box	core promoter element around -30 of transcription start
Poyun00774	TATA-box	TATAAAT	1898	7	-	Brassica juncea	TATA-box	core promoter element around -30 of transcription start
Poyun00774	TATA-box	TATAAA	1899	6	-	Helianthus annuus	TATA-box	core promoter element around -30 of transcription start
Poyun00774	TATA-box	TATATAA	1900	7	-	Arabidopsis thaliana	TATA-box	core promoter element around -30 of transcription start
Poyun00774	TATA-box	TATATA	1901	6	-	Arabidopsis thaliana	TATA-box	core promoter element around -30 of transcription start
Poyun00774	TATA-box	ATATAA	1902	6	+	Brassica oleracea	TATA-box	core promoter element around -30 of transcription start
Poyun00774	TATA-box	TATA	1903	4	-	Arabidopsis thaliana	TATA-box	core promoter element around -30 of transcription start
Poyun00774	TATA-box	ATATAA	1924	6	+	Brassica oleracea	TATA-box	core promoter element around -30 of transcription start
Poyun00774	TATA-box	TATA	1925	4	-	Arabidopsis thaliana	TATA-box	core promoter element around -30 of transcription start
Poyun00774	TATA-box	ATATAA	1972	6	+	Brassica oleracea	TATA-box	core promoter element around -30 of transcription start
Poyun00774	TATA-box	TATA	1973	4	-	Arabidopsis thaliana	TATA-box	core promoter element around -30 of transcription start
Poyun01227	TATA-box	TATAAAA	530	7	-	Pisum sativum	TATA-box	core promoter element around -30 of transcription start
Poyun01227	TATA-box	TATAAA	531	6	-	Helianthus annuus	TATA-box	core promoter element around -30 of transcription start
Poyun01227	TATA-box	TATAA	532	5	-	Arabidopsis thaliana	TATA-box	core promoter element around -30 of transcription start
Poyun01227	TATA-box	TATA	533	4	+	Arabidopsis thaliana	TATA-box	core promoter element around -30 of transcription start
Poyun01227	TATA-box	ATTATA	620	6	+	Brassica napus	TATA-box	core promoter element around -30 of transcription start
Poyun01227	TATA-box	TATAA	621	5	-	Arabidopsis thaliana	TATA-box	core promoter element around -30 of transcription start
Poyun01227	TATA-box	TATA	622	4	+	Arabidopsis thaliana	TATA-box	core promoter element around -30 of transcription start
Poyun01227	TATA-box	TATATAA	652	7	-	Arabidopsis thaliana	TATA-box	core promoter element around -30 of transcription start
Poyun01227	TATA-box	TATATA	653	6	+	Arabidopsis thaliana	TATA-box	core promoter element around -30 of transcription start
Poyun01227	TATA-box	ATATAT	654	6	+	Brassica napus	TATA-box	core promoter element around -30 of transcription start
Poyun01227	TATA-box	TATA	655	4	+	Arabidopsis thaliana	TATA-box	core promoter element around -30 of transcription start
Poyun01227	TATA-box	TACAAAA	677	7	+	Oryza sativa	TATA-box	core promoter element around -30 of transcription start
Poyun01227	TATA-box	ATATAT	880	6	+	Brassica napus	TATA-box	core promoter element around -30 of transcription start
Poyun01227	TATA-box	TATA	881	4	+	Arabidopsis thaliana	TATA-box	core promoter element around -30 of transcription start
Poyun01227	TATA-box	TACAAAA	901	7	-	Oryza sativa	TATA-box	core promoter element around -30 of transcription start
Poyun01227	TATA-box	ATATAA	993	6	+	Brassica oleracea	TATA-box	core promoter element around -30 of transcription start
Poyun01227	TATA-box	TATA	994	4	+	Arabidopsis thaliana	TATA-box	core promoter element around -30 of transcription start
Poyun01227	TATA-box	ATTATA	1126	6	+	Brassica napus	TATA-box	core promoter element around -30 of transcription start
Poyun01227	TATA-box	TATAA	1127	5	-	Arabidopsis thaliana	TATA-box	core promoter element around -30 of transcription start
Poyun01227	TATA-box	TATA	1128	4	-	Arabidopsis thaliana	TATA-box	core promoter element around -30 of transcription start
Poyun01227	TATA-box	ATTATA	1189	6	+	Brassica napus	TATA-box	core promoter element around -30 of transcription start
Poyun01227	TATA-box	TATAA	1190	5	-	Arabidopsis thaliana	TATA-box	core promoter element around -30 of transcription start
Poyun01227	TATA-box	TATA	1191	4	-	Arabidopsis thaliana	TATA-box	core promoter element around -30 of transcription start
Poyun01227	TATA-box	TATA	1254	4	-	Arabidopsis thaliana	TATA-box	core promoter element around -30 of transcription start
Poyun01227	TATA-box	TATAAAA	1338	7	-	Pisum sativum	TATA-box	core promoter element around -30 of transcription start
Poyun01227	TATA-box	TATAAA	1339	6	-	Helianthus annuus	TATA-box	core promoter element around -30 of transcription start
Poyun01227	TATA-box	TATAA	1340	5	-	Arabidopsis thaliana	TATA-box	core promoter element around -30 of transcription start
Poyun01227	TATA-box	TATA	1341	4	-	Arabidopsis thaliana	TATA-box	core promoter element around -30 of transcription start
Poyun01227	TATA-box	TACAAAA	1423	7	+	Oryza sativa	TATA-box	core promoter element around -30 of transcription start
Poyun01227	TATA-box	TATAA	1450	5	-	Arabidopsis thaliana	TATA-box	core promoter element around -30 of transcription start
Poyun01227	TATA-box	TATA	1451	4	-	Arabidopsis thaliana	TATA-box	core promoter element around -30 of transcription start
Poyun01227	TATA-box	TATAA	1456	5	-	Arabidopsis thaliana	TATA-box	core promoter element around -30 of transcription start
Poyun01227	TATA-box	TATA	1457	4	-	Arabidopsis thaliana	TATA-box	core promoter element around -30 of transcription start
Poyun01227	TATA-box	TATA	1462	4	-	Arabidopsis thaliana	TATA-box	core promoter element around -30 of transcription start
Poyun01227	TATA-box	TATAAAA	1615	7	-	Pisum sativum	TATA-box	core promoter element around -30 of transcription start
Poyun01227	TATA-box	taTATAAAtc	1616	9	+	Arabidopsis thaliana	TATA-box	core promoter element around -30 of transcription start
Poyun01227	TATA-box	TATAA	1617	5	-	Arabidopsis thaliana	TATA-box	core promoter element around -30 of transcription start
Poyun01227	TATA-box	TATA	1618	4	-	Arabidopsis thaliana	TATA-box	core promoter element around -30 of transcription start
Poyun01227	TATA-box	TATA	1901	4	-	Arabidopsis thaliana	TATA-box	core promoter element around -30 of transcription start
Poyun01227	TATA-box	TATA	1951	4	-	Arabidopsis thaliana	TATA-box	core promoter element around -30 of transcription start
Poyun02111	TATA-box	TATATA	1	6	+	Arabidopsis thaliana	TATA-box	core promoter element around -30 of transcription start
Poyun02111	TATA-box	ATATAT	2	6	+	Brassica napus	TATA-box	core promoter element around -30 of transcription start
Poyun02111	TATA-box	TATATA	3	6	+	Arabidopsis thaliana	TATA-box	core promoter element around -30 of transcription start
Poyun02111	TATA-box	ATATAT	4	6	+	Brassica napus	TATA-box	core promoter element around -30 of transcription start
Poyun02111	TATA-box	TATATA	5	6	+	Arabidopsis thaliana	TATA-box	core promoter element around -30 of transcription start
Poyun02111	TATA-box	ATATAT	6	6	+	Brassica napus	TATA-box	core promoter element around -30 of transcription start
Poyun02111	TATA-box	TATATA	7	6	+	Arabidopsis thaliana	TATA-box	core promoter element around -30 of transcription start
Poyun02111	TATA-box	ATATAT	8	6	+	Brassica napus	TATA-box	core promoter element around -30 of transcription start
Poyun02111	TATA-box	TATATA	9	6	+	Arabidopsis thaliana	TATA-box	core promoter element around -30 of transcription start
Poyun02111	TATA-box	ATATAT	10	6	+	Brassica napus	TATA-box	core promoter element around -30 of transcription start
Poyun02111	TATA-box	TATATA	11	6	+	Arabidopsis thaliana	TATA-box	core promoter element around -30 of transcription start
Poyun02111	TATA-box	ATATAT	12	6	+	Brassica napus	TATA-box	core promoter element around -30 of transcription start
Poyun02111	TATA-box	TATATA	13	6	+	Arabidopsis thaliana	TATA-box	core promoter element around -30 of transcription start
Poyun02111	TATA-box	ATATAA	14	6	+	Brassica oleracea	TATA-box	core promoter element around -30 of transcription start
Poyun02111	TATA-box	TATA	15	4	+	Arabidopsis thaliana	TATA-box	core promoter element around -30 of transcription start
Poyun02111	TATA-box	TACAAAA	26	7	-	Oryza sativa	TATA-box	core promoter element around -30 of transcription start
Poyun02111	TATA-box	TATACA	29	6	-	Helianthus annuus	TATA-box	core promoter element around -30 of transcription start
Poyun02111	TATA-box	TATA	31	4	+	Arabidopsis thaliana	TATA-box	core promoter element around -30 of transcription start
Poyun02111	TATA-box	ccTATAAAaa	55	9	+	Arabidopsis thaliana	TATA-box	core promoter element around -30 of transcription start
Poyun02111	TATA-box	TATA	57	4	+	Arabidopsis thaliana	TATA-box	core promoter element around -30 of transcription start
Poyun02111	TATA-box	TATAAAT	109	7	-	Brassica juncea	TATA-box	core promoter element around -30 of transcription start
Poyun02111	TATA-box	TATAAA	110	6	-	Helianthus annuus	TATA-box	core promoter element around -30 of transcription start
Poyun02111	TATA-box	TATAA	111	5	-	Arabidopsis thaliana	TATA-box	core promoter element around -30 of transcription start
Poyun02111	TATA-box	TATA	112	4	+	Arabidopsis thaliana	TATA-box	core promoter element around -30 of transcription start
Poyun02111	TATA-box	TATAAATA	140	8	-	Daucus carota	TATA-box	core promoter element around -30 of transcription start
Poyun02111	TATA-box	TATAAAT	141	7	-	Brassica juncea	TATA-box	core promoter element around -30 of transcription start
Poyun02111	TATA-box	TATAAA	142	6	-	Helianthus annuus	TATA-box	core promoter element around -30 of transcription start
Poyun02111	TATA-box	TATAA	143	5	-	Arabidopsis thaliana	TATA-box	core promoter element around -30 of transcription start
Poyun02111	TATA-box	TATA	144	4	+	Arabidopsis thaliana	TATA-box	core promoter element around -30 of transcription start
Poyun02111	TATA-box	TATAAAT	179	7	-	Brassica juncea	TATA-box	core promoter element around -30 of transcription start
Poyun02111	TATA-box	TATAAA	180	6	-	Helianthus annuus	TATA-box	core promoter element around -30 of transcription start
Poyun02111	TATA-box	TATAA	181	5	-	Arabidopsis thaliana	TATA-box	core promoter element around -30 of transcription start
Poyun02111	TATA-box	TATA	182	4	+	Arabidopsis thaliana	TATA-box	core promoter element around -30 of transcription start
Poyun02111	TATA-box	ATTATA	202	6	+	Brassica napus	TATA-box	core promoter element around -30 of transcription start
Poyun02111	TATA-box	TATATAA	203	7	-	Arabidopsis thaliana	TATA-box	core promoter element around -30 of transcription start
Poyun02111	TATA-box	TATATA	204	6	+	Arabidopsis thaliana	TATA-box	core promoter element around -30 of transcription start
Poyun02111	TATA-box	ATATAT	205	6	+	Brassica napus	TATA-box	core promoter element around -30 of transcription start
Poyun02111	TATA-box	TATATA	206	6	+	Arabidopsis thaliana	TATA-box	core promoter element around -30 of transcription start
Poyun02111	TATA-box	ATATAT	207	6	+	Brassica napus	TATA-box	core promoter element around -30 of transcription start
Poyun02111	TATA-box	TATATA	208	6	+	Arabidopsis thaliana	TATA-box	core promoter element around -30 of transcription start
Poyun02111	TATA-box	ATATAT	209	6	+	Brassica napus	TATA-box	core promoter element around -30 of transcription start
Poyun02111	TATA-box	TATATA	210	6	+	Arabidopsis thaliana	TATA-box	core promoter element around -30 of transcription start
Poyun02111	TATA-box	ATATAT	211	6	+	Brassica napus	TATA-box	core promoter element around -30 of transcription start
Poyun02111	TATA-box	TATATA	212	6	+	Arabidopsis thaliana	TATA-box	core promoter element around -30 of transcription start
Poyun02111	TATA-box	ATATAT	213	6	+	Brassica napus	TATA-box	core promoter element around -30 of transcription start
Poyun02111	TATA-box	TATATA	214	6	+	Arabidopsis thaliana	TATA-box	core promoter element around -30 of transcription start
Poyun02111	TATA-box	ATATAT	215	6	+	Brassica napus	TATA-box	core promoter element around -30 of transcription start
Poyun02111	TATA-box	TATATA	216	6	+	Arabidopsis thaliana	TATA-box	core promoter element around -30 of transcription start
Poyun02111	TATA-box	ATATAT	217	6	+	Brassica napus	TATA-box	core promoter element around -30 of transcription start
Poyun02111	TATA-box	TATATA	218	6	+	Arabidopsis thaliana	TATA-box	core promoter element around -30 of transcription start
Poyun02111	TATA-box	ATATAT	219	6	+	Brassica napus	TATA-box	core promoter element around -30 of transcription start
Poyun02111	TATA-box	TATATA	220	6	+	Arabidopsis thaliana	TATA-box	core promoter element around -30 of transcription start
Poyun02111	TATA-box	ATATAT	221	6	+	Brassica napus	TATA-box	core promoter element around -30 of transcription start
Poyun02111	TATA-box	TATATA	222	6	+	Arabidopsis thaliana	TATA-box	core promoter element around -30 of transcription start
Poyun02111	TATA-box	ATATAT	223	6	+	Brassica napus	TATA-box	core promoter element around -30 of transcription start
Poyun02111	TATA-box	TATATA	224	6	+	Arabidopsis thaliana	TATA-box	core promoter element around -30 of transcription start
Poyun02111	TATA-box	ATATAT	225	6	+	Brassica napus	TATA-box	core promoter element around -30 of transcription start
Poyun02111	TATA-box	TATATA	226	6	+	Arabidopsis thaliana	TATA-box	core promoter element around -30 of transcription start
Poyun02111	TATA-box	ATATAT	227	6	+	Brassica napus	TATA-box	core promoter element around -30 of transcription start
Poyun02111	TATA-box	TATATA	228	6	+	Arabidopsis thaliana	TATA-box	core promoter element around -30 of transcription start
Poyun02111	TATA-box	ATATAT	229	6	+	Brassica napus	TATA-box	core promoter element around -30 of transcription start
Poyun02111	TATA-box	TATATA	230	6	+	Arabidopsis thaliana	TATA-box	core promoter element around -30 of transcription start
Poyun02111	TATA-box	ATATAT	231	6	+	Brassica napus	TATA-box	core promoter element around -30 of transcription start
Poyun02111	TATA-box	TATATA	232	6	+	Arabidopsis thaliana	TATA-box	core promoter element around -30 of transcription start
Poyun02111	TATA-box	ATATAT	233	6	+	Brassica napus	TATA-box	core promoter element around -30 of transcription start
Poyun02111	TATA-box	TATATA	234	6	+	Arabidopsis thaliana	TATA-box	core promoter element around -30 of transcription start
Poyun02111	TATA-box	ATATAT	235	6	+	Brassica napus	TATA-box	core promoter element around -30 of transcription start
Poyun02111	TATA-box	TATATA	236	6	+	Arabidopsis thaliana	TATA-box	core promoter element around -30 of transcription start
Poyun02111	TATA-box	ATATAA	237	6	+	Brassica oleracea	TATA-box	core promoter element around -30 of transcription start
Poyun02111	TATA-box	TATA	238	4	+	Arabidopsis thaliana	TATA-box	core promoter element around -30 of transcription start
Poyun02111	TATA-box	TATATTTATATTT	322	12	-	Avena sativa	TATA-box	core promoter element around -30 of transcription start
Poyun02111	TATA-box	ATATAT	330	6	+	Brassica napus	TATA-box	core promoter element around -30 of transcription start
Poyun02111	TATA-box	TATA	331	4	+	Arabidopsis thaliana	TATA-box	core promoter element around -30 of transcription start
Poyun02111	TATA-box	ATTATA	428	6	+	Brassica napus	TATA-box	core promoter element around -30 of transcription start
Poyun02111	TATA-box	TATAA	429	5	-	Arabidopsis thaliana	TATA-box	core promoter element around -30 of transcription start
Poyun02111	TATA-box	TATA	430	4	+	Arabidopsis thaliana	TATA-box	core promoter element around -30 of transcription start
Poyun02111	TATA-box	ATATAT	573	6	+	Brassica napus	TATA-box	core promoter element around -30 of transcription start
Poyun02111	TATA-box	TATATA	574	6	+	Arabidopsis thaliana	TATA-box	core promoter element around -30 of transcription start
Poyun02111	TATA-box	ATATAT	575	6	+	Brassica napus	TATA-box	core promoter element around -30 of transcription start
Poyun02111	TATA-box	TATATA	576	6	+	Arabidopsis thaliana	TATA-box	core promoter element around -30 of transcription start
Poyun02111	TATA-box	ATATAT	577	6	+	Brassica napus	TATA-box	core promoter element around -30 of transcription start
Poyun02111	TATA-box	TATA	578	4	+	Arabidopsis thaliana	TATA-box	core promoter element around -30 of transcription start
Poyun02111	TATA-box	TATATTTATATTT	661	12	-	Avena sativa	TATA-box	core promoter element around -30 of transcription start
Poyun02111	TATA-box	ATATAA	663	6	+	Brassica oleracea	TATA-box	core promoter element around -30 of transcription start
Poyun02111	TATA-box	TATA	664	4	+	Arabidopsis thaliana	TATA-box	core promoter element around -30 of transcription start
Poyun02111	TATA-box	ATTATA	668	6	+	Brassica napus	TATA-box	core promoter element around -30 of transcription start
Poyun02111	TATA-box	TATATAA	669	7	-	Arabidopsis thaliana	TATA-box	core promoter element around -30 of transcription start
Poyun02111	TATA-box	TATATA	670	6	+	Arabidopsis thaliana	TATA-box	core promoter element around -30 of transcription start
Poyun02111	TATA-box	ATATAT	671	6	+	Brassica napus	TATA-box	core promoter element around -30 of transcription start
Poyun02111	TATA-box	TATA	672	4	+	Arabidopsis thaliana	TATA-box	core promoter element around -30 of transcription start
Poyun02111	TATA-box	ATATAA	680	6	+	Brassica oleracea	TATA-box	core promoter element around -30 of transcription start
Poyun02111	TATA-box	TATA	681	4	+	Arabidopsis thaliana	TATA-box	core promoter element around -30 of transcription start
Poyun02111	TATA-box	TATA	841	4	+	Arabidopsis thaliana	TATA-box	core promoter element around -30 of transcription start
Poyun02111	TATA-box	ATATAT	864	6	+	Brassica napus	TATA-box	core promoter element around -30 of transcription start
Poyun02111	TATA-box	TATA	865	4	+	Arabidopsis thaliana	TATA-box	core promoter element around -30 of transcription start
Poyun02111	TATA-box	TATAAAA	920	7	-	Pisum sativum	TATA-box	core promoter element around -30 of transcription start
Poyun02111	TATA-box	TATAAA	921	6	-	Helianthus annuus	TATA-box	core promoter element around -30 of transcription start
Poyun02111	TATA-box	TATAA	922	5	-	Arabidopsis thaliana	TATA-box	core promoter element around -30 of transcription start
Poyun02111	TATA-box	TATA	923	4	+	Arabidopsis thaliana	TATA-box	core promoter element around -30 of transcription start
Poyun02111	TATA-box	TATAAAT	957	7	-	Brassica juncea	TATA-box	core promoter element around -30 of transcription start
Poyun02111	TATA-box	TATAAA	958	6	-	Helianthus annuus	TATA-box	core promoter element around -30 of transcription start
Poyun02111	TATA-box	TATAA	959	5	-	Arabidopsis thaliana	TATA-box	core promoter element around -30 of transcription start
Poyun02111	TATA-box	TATA	960	4	+	Arabidopsis thaliana	TATA-box	core promoter element around -30 of transcription start
Poyun02111	TATA-box	TATTTAAA	1020	8	-	Arabidopsis thaliana	TATA-box	core promoter element around -30 of transcription start
Poyun02111	TATA-box	ATATAT	1025	6	-	Brassica napus	TATA-box	core promoter element around -30 of transcription start
Poyun02111	TATA-box	TATA	1026	4	-	Arabidopsis thaliana	TATA-box	core promoter element around -30 of transcription start
Poyun02111	TATA-box	ATTATA	1029	6	+	Brassica napus	TATA-box	core promoter element around -30 of transcription start
Poyun02111	TATA-box	TATAA	1030	5	-	Arabidopsis thaliana	TATA-box	core promoter element around -30 of transcription start
Poyun02111	TATA-box	TATA	1031	4	-	Arabidopsis thaliana	TATA-box	core promoter element around -30 of transcription start
Poyun02111	TATA-box	ATTATA	1080	6	+	Brassica napus	TATA-box	core promoter element around -30 of transcription start
Poyun02111	TATA-box	TATATAA	1081	7	-	Arabidopsis thaliana	TATA-box	core promoter element around -30 of transcription start
Poyun02111	TATA-box	TATATA	1082	6	-	Arabidopsis thaliana	TATA-box	core promoter element around -30 of transcription start
Poyun02111	TATA-box	ATATAA	1083	6	+	Brassica oleracea	TATA-box	core promoter element around -30 of transcription start
Poyun02111	TATA-box	TATA	1084	4	-	Arabidopsis thaliana	TATA-box	core promoter element around -30 of transcription start
Poyun02111	TATA-box	ATTATA	1103	6	+	Brassica napus	TATA-box	core promoter element around -30 of transcription start
Poyun02111	TATA-box	TATAA	1104	5	-	Arabidopsis thaliana	TATA-box	core promoter element around -30 of transcription start
Poyun02111	TATA-box	TATA	1105	4	-	Arabidopsis thaliana	TATA-box	core promoter element around -30 of transcription start
Poyun02111	TATA-box	TATACA	1113	6	-	Helianthus annuus	TATA-box	core promoter element around -30 of transcription start
Poyun02111	TATA-box	TATA	1115	4	-	Arabidopsis thaliana	TATA-box	core promoter element around -30 of transcription start
Poyun02111	TATA-box	TATAAATA	1121	8	-	Daucus carota	TATA-box	core promoter element around -30 of transcription start
Poyun02111	TATA-box	TATAAAT	1122	7	-	Brassica juncea	TATA-box	core promoter element around -30 of transcription start
Poyun02111	TATA-box	TATAAA	1123	6	-	Helianthus annuus	TATA-box	core promoter element around -30 of transcription start
Poyun02111	TATA-box	TATAA	1124	5	-	Arabidopsis thaliana	TATA-box	core promoter element around -30 of transcription start
Poyun02111	TATA-box	TATA	1125	4	-	Arabidopsis thaliana	TATA-box	core promoter element around -30 of transcription start
Poyun02111	TATA-box	TATAA	1151	5	-	Arabidopsis thaliana	TATA-box	core promoter element around -30 of transcription start
Poyun02111	TATA-box	TATA	1152	4	-	Arabidopsis thaliana	TATA-box	core promoter element around -30 of transcription start
Poyun02111	TATA-box	TATTTAAA	1230	8	-	Arabidopsis thaliana	TATA-box	core promoter element around -30 of transcription start
Poyun02111	TATA-box	ccTATAAAaa	1236	9	-	Arabidopsis thaliana	TATA-box	core promoter element around -30 of transcription start
Poyun02111	TATA-box	TATAAAT	1237	7	-	Brassica juncea	TATA-box	core promoter element around -30 of transcription start
Poyun02111	TATA-box	TATAAA	1238	6	-	Helianthus annuus	TATA-box	core promoter element around -30 of transcription start
Poyun02111	TATA-box	TATAA	1239	5	-	Arabidopsis thaliana	TATA-box	core promoter element around -30 of transcription start
Poyun02111	TATA-box	TATA	1240	4	-	Arabidopsis thaliana	TATA-box	core promoter element around -30 of transcription start
Poyun02111	TATA-box	ccTATAAAaa	1265	9	+	Arabidopsis thaliana	TATA-box	core promoter element around -30 of transcription start
Poyun02111	TATA-box	ATTATA	1286	6	+	Brassica napus	TATA-box	core promoter element around -30 of transcription start
Poyun02111	TATA-box	TATAA	1287	5	-	Arabidopsis thaliana	TATA-box	core promoter element around -30 of transcription start
Poyun02111	TATA-box	TATA	1288	4	-	Arabidopsis thaliana	TATA-box	core promoter element around -30 of transcription start
Poyun02111	TATA-box	TATAAAA	1357	7	-	Pisum sativum	TATA-box	core promoter element around -30 of transcription start
Poyun02111	TATA-box	TATAAA	1358	6	-	Helianthus annuus	TATA-box	core promoter element around -30 of transcription start
Poyun02111	TATA-box	TATAA	1359	5	-	Arabidopsis thaliana	TATA-box	core promoter element around -30 of transcription start
Poyun02111	TATA-box	TATA	1360	4	-	Arabidopsis thaliana	TATA-box	core promoter element around -30 of transcription start
Poyun02111	TATA-box	TATTTAAA	1403	8	-	Arabidopsis thaliana	TATA-box	core promoter element around -30 of transcription start
Poyun02111	TATA-box	TATA	1413	4	-	Arabidopsis thaliana	TATA-box	core promoter element around -30 of transcription start
Poyun02111	TATA-box	ATATAA	1421	6	+	Brassica oleracea	TATA-box	core promoter element around -30 of transcription start
Poyun02111	TATA-box	TATA	1422	4	-	Arabidopsis thaliana	TATA-box	core promoter element around -30 of transcription start
Poyun02111	TATA-box	TATAA	1452	5	-	Arabidopsis thaliana	TATA-box	core promoter element around -30 of transcription start
Poyun02111	TATA-box	TATA	1453	4	-	Arabidopsis thaliana	TATA-box	core promoter element around -30 of transcription start
Poyun02111	TATA-box	TATAA	1475	5	-	Arabidopsis thaliana	TATA-box	core promoter element around -30 of transcription start
Poyun02111	TATA-box	TATA	1476	4	-	Arabidopsis thaliana	TATA-box	core promoter element around -30 of transcription start
Poyun02111	TATA-box	TATAA	1527	5	-	Arabidopsis thaliana	TATA-box	core promoter element around -30 of transcription start
Poyun02111	TATA-box	TATA	1528	4	-	Arabidopsis thaliana	TATA-box	core promoter element around -30 of transcription start
Poyun02111	TATA-box	TATAAAT	1717	7	-	Brassica juncea	TATA-box	core promoter element around -30 of transcription start
Poyun02111	TATA-box	TATAAA	1718	6	-	Helianthus annuus	TATA-box	core promoter element around -30 of transcription start
Poyun02111	TATA-box	TATAA	1719	5	-	Arabidopsis thaliana	TATA-box	core promoter element around -30 of transcription start
Poyun02111	TATA-box	TATA	1720	4	-	Arabidopsis thaliana	TATA-box	core promoter element around -30 of transcription start
Poyun02111	TATA-box	TATAAAT	1814	7	-	Brassica juncea	TATA-box	core promoter element around -30 of transcription start
Poyun02111	TATA-box	TATAAA	1815	6	-	Helianthus annuus	TATA-box	core promoter element around -30 of transcription start
Poyun02111	TATA-box	TATAA	1816	5	-	Arabidopsis thaliana	TATA-box	core promoter element around -30 of transcription start
Poyun02111	TATA-box	TATA	1817	4	-	Arabidopsis thaliana	TATA-box	core promoter element around -30 of transcription start
Poyun02111	TATA-box	TATACA	1821	6	-	Helianthus annuus	TATA-box	core promoter element around -30 of transcription start
Poyun02111	TATA-box	TATA	1823	4	-	Arabidopsis thaliana	TATA-box	core promoter element around -30 of transcription start
Poyun02111	TATA-box	TATA	1943	4	-	Arabidopsis thaliana	TATA-box	core promoter element around -30 of transcription start
Poyun02137	TATA-box	ccTATAAAaa	468	9	+	Arabidopsis thaliana	TATA-box	core promoter element around -30 of transcription start
Poyun02137	TATA-box	TATATA	497	6	+	Arabidopsis thaliana	TATA-box	core promoter element around -30 of transcription start
Poyun02137	TATA-box	ATATAT	498	6	+	Brassica napus	TATA-box	core promoter element around -30 of transcription start
Poyun02137	TATA-box	TATATA	499	6	+	Arabidopsis thaliana	TATA-box	core promoter element around -30 of transcription start
Poyun02137	TATA-box	ATATAT	500	6	+	Brassica napus	TATA-box	core promoter element around -30 of transcription start
Poyun02137	TATA-box	TATATA	501	6	+	Arabidopsis thaliana	TATA-box	core promoter element around -30 of transcription start
Poyun02137	TATA-box	ATATAT	502	6	+	Brassica napus	TATA-box	core promoter element around -30 of transcription start
Poyun02137	TATA-box	TATATA	503	6	+	Arabidopsis thaliana	TATA-box	core promoter element around -30 of transcription start
Poyun02137	TATA-box	ATATAT	504	6	+	Brassica napus	TATA-box	core promoter element around -30 of transcription start
Poyun02137	TATA-box	TATATA	505	6	+	Arabidopsis thaliana	TATA-box	core promoter element around -30 of transcription start
Poyun02137	TATA-box	ATATAT	506	6	+	Brassica napus	TATA-box	core promoter element around -30 of transcription start
Poyun02137	TATA-box	TATATA	507	6	+	Arabidopsis thaliana	TATA-box	core promoter element around -30 of transcription start
Poyun02137	TATA-box	ATATAT	508	6	+	Brassica napus	TATA-box	core promoter element around -30 of transcription start
Poyun02137	TATA-box	TATATA	509	6	+	Arabidopsis thaliana	TATA-box	core promoter element around -30 of transcription start
Poyun02137	TATA-box	ATATAT	510	6	+	Brassica napus	TATA-box	core promoter element around -30 of transcription start
Poyun02137	TATA-box	TATATA	511	6	+	Arabidopsis thaliana	TATA-box	core promoter element around -30 of transcription start
Poyun02137	TATA-box	ATATAT	512	6	+	Brassica napus	TATA-box	core promoter element around -30 of transcription start
Poyun02137	TATA-box	TATATA	513	6	+	Arabidopsis thaliana	TATA-box	core promoter element around -30 of transcription start
Poyun02137	TATA-box	ATATAT	514	6	+	Brassica napus	TATA-box	core promoter element around -30 of transcription start
Poyun02137	TATA-box	TATATA	515	6	+	Arabidopsis thaliana	TATA-box	core promoter element around -30 of transcription start
Poyun02137	TATA-box	ATATAT	516	6	+	Brassica napus	TATA-box	core promoter element around -30 of transcription start
Poyun02137	TATA-box	TATATA	517	6	+	Arabidopsis thaliana	TATA-box	core promoter element around -30 of transcription start
Poyun02137	TATA-box	ATATAA	518	6	+	Brassica oleracea	TATA-box	core promoter element around -30 of transcription start
Poyun02137	TATA-box	TATA	519	4	+	Arabidopsis thaliana	TATA-box	core promoter element around -30 of transcription start
Poyun02137	TATA-box	TATAAAA	530	7	-	Pisum sativum	TATA-box	core promoter element around -30 of transcription start
Poyun02137	TATA-box	TATAAA	531	6	-	Helianthus annuus	TATA-box	core promoter element around -30 of transcription start
Poyun02137	TATA-box	TATAA	532	5	-	Arabidopsis thaliana	TATA-box	core promoter element around -30 of transcription start
Poyun02137	TATA-box	TATA	533	4	+	Arabidopsis thaliana	TATA-box	core promoter element around -30 of transcription start
Poyun02137	TATA-box	ATATAA	540	6	+	Brassica oleracea	TATA-box	core promoter element around -30 of transcription start
Poyun02137	TATA-box	TATA	541	4	+	Arabidopsis thaliana	TATA-box	core promoter element around -30 of transcription start
Poyun02137	TATA-box	taTATAAAtc	547	9	-	Arabidopsis thaliana	TATA-box	core promoter element around -30 of transcription start
Poyun02137	TATA-box	TATAAAT	548	7	-	Brassica juncea	TATA-box	core promoter element around -30 of transcription start
Poyun02137	TATA-box	TATAAA	549	6	-	Helianthus annuus	TATA-box	core promoter element around -30 of transcription start
Poyun02137	TATA-box	TATATAA	550	7	-	Arabidopsis thaliana	TATA-box	core promoter element around -30 of transcription start
Poyun02137	TATA-box	TATATA	551	6	+	Arabidopsis thaliana	TATA-box	core promoter element around -30 of transcription start
Poyun02137	TATA-box	ATATAT	552	6	+	Brassica napus	TATA-box	core promoter element around -30 of transcription start
Poyun02137	TATA-box	TATATA	553	6	+	Arabidopsis thaliana	TATA-box	core promoter element around -30 of transcription start
Poyun02137	TATA-box	ATATAT	554	6	+	Brassica napus	TATA-box	core promoter element around -30 of transcription start
Poyun02137	TATA-box	TATA	555	4	+	Arabidopsis thaliana	TATA-box	core promoter element around -30 of transcription start
Poyun02137	TATA-box	TATAAAA	562	7	-	Pisum sativum	TATA-box	core promoter element around -30 of transcription start
Poyun02137	TATA-box	TATAAA	563	6	-	Helianthus annuus	TATA-box	core promoter element around -30 of transcription start
Poyun02137	TATA-box	TATAA	564	5	-	Arabidopsis thaliana	TATA-box	core promoter element around -30 of transcription start
Poyun02137	TATA-box	TATA	565	4	+	Arabidopsis thaliana	TATA-box	core promoter element around -30 of transcription start
Poyun02137	TATA-box	TATAA	590	5	-	Arabidopsis thaliana	TATA-box	core promoter element around -30 of transcription start
Poyun02137	TATA-box	TATA	591	4	+	Arabidopsis thaliana	TATA-box	core promoter element around -30 of transcription start
Poyun02137	TATA-box	taTATAAAtc	643	9	-	Arabidopsis thaliana	TATA-box	core promoter element around -30 of transcription start
Poyun02137	TATA-box	TATAAAT	644	7	-	Brassica juncea	TATA-box	core promoter element around -30 of transcription start
Poyun02137	TATA-box	TATAAA	645	6	-	Helianthus annuus	TATA-box	core promoter element around -30 of transcription start
Poyun02137	TATA-box	TATAA	646	5	-	Arabidopsis thaliana	TATA-box	core promoter element around -30 of transcription start
Poyun02137	TATA-box	TATATTTATATTT	647	12	+	Avena sativa	TATA-box	core promoter element around -30 of transcription start
Poyun02137	TATA-box	TATAAATA	675	8	-	Daucus carota	TATA-box	core promoter element around -30 of transcription start
Poyun02137	TATA-box	TATAAAT	676	7	-	Brassica juncea	TATA-box	core promoter element around -30 of transcription start
Poyun02137	TATA-box	TATAAA	677	6	-	Helianthus annuus	TATA-box	core promoter element around -30 of transcription start
Poyun02137	TATA-box	TATAA	678	5	-	Arabidopsis thaliana	TATA-box	core promoter element around -30 of transcription start
Poyun02137	TATA-box	TATA	679	4	+	Arabidopsis thaliana	TATA-box	core promoter element around -30 of transcription start
Poyun02137	TATA-box	TATAAAA	704	7	-	Pisum sativum	TATA-box	core promoter element around -30 of transcription start
Poyun02137	TATA-box	TATAAA	705	6	-	Helianthus annuus	TATA-box	core promoter element around -30 of transcription start
Poyun02137	TATA-box	TATAA	706	5	-	Arabidopsis thaliana	TATA-box	core promoter element around -30 of transcription start
Poyun02137	TATA-box	TATA	707	4	+	Arabidopsis thaliana	TATA-box	core promoter element around -30 of transcription start
Poyun02137	TATA-box	taTATAAAtc	717	9	-	Arabidopsis thaliana	TATA-box	core promoter element around -30 of transcription start
Poyun02137	TATA-box	ATTATA	727	6	+	Brassica napus	TATA-box	core promoter element around -30 of transcription start
Poyun02137	TATA-box	TATATAA	728	7	-	Arabidopsis thaliana	TATA-box	core promoter element around -30 of transcription start
Poyun02137	TATA-box	TATATA	729	6	+	Arabidopsis thaliana	TATA-box	core promoter element around -30 of transcription start
Poyun02137	TATA-box	ATATAT	730	6	+	Brassica napus	TATA-box	core promoter element around -30 of transcription start
Poyun02137	TATA-box	TATATA	731	6	+	Arabidopsis thaliana	TATA-box	core promoter element around -30 of transcription start
Poyun02137	TATA-box	ATATAT	732	6	+	Brassica napus	TATA-box	core promoter element around -30 of transcription start
Poyun02137	TATA-box	TATATA	733	6	+	Arabidopsis thaliana	TATA-box	core promoter element around -30 of transcription start
Poyun02137	TATA-box	ATATAT	734	6	+	Brassica napus	TATA-box	core promoter element around -30 of transcription start
Poyun02137	TATA-box	TATATA	735	6	+	Arabidopsis thaliana	TATA-box	core promoter element around -30 of transcription start
Poyun02137	TATA-box	ATATAT	736	6	+	Brassica napus	TATA-box	core promoter element around -30 of transcription start
Poyun02137	TATA-box	TATATA	737	6	+	Arabidopsis thaliana	TATA-box	core promoter element around -30 of transcription start
Poyun02137	TATA-box	ATATAT	738	6	+	Brassica napus	TATA-box	core promoter element around -30 of transcription start
Poyun02137	TATA-box	TATA	739	4	+	Arabidopsis thaliana	TATA-box	core promoter element around -30 of transcription start
Poyun02137	TATA-box	TATATTTATATTT	834	12	-	Avena sativa	TATA-box	core promoter element around -30 of transcription start
Poyun02137	TATA-box	ATATAT	842	6	+	Brassica napus	TATA-box	core promoter element around -30 of transcription start
Poyun02137	TATA-box	TATA	843	4	+	Arabidopsis thaliana	TATA-box	core promoter element around -30 of transcription start
Poyun02137	TATA-box	ATTATA	940	6	+	Brassica napus	TATA-box	core promoter element around -30 of transcription start
Poyun02137	TATA-box	TATAA	941	5	-	Arabidopsis thaliana	TATA-box	core promoter element around -30 of transcription start
Poyun02137	TATA-box	TATA	942	4	+	Arabidopsis thaliana	TATA-box	core promoter element around -30 of transcription start
Poyun02137	TATA-box	ATATAT	1085	6	-	Brassica napus	TATA-box	core promoter element around -30 of transcription start
Poyun02137	TATA-box	TATATA	1086	6	-	Arabidopsis thaliana	TATA-box	core promoter element around -30 of transcription start
Poyun02137	TATA-box	ATATAT	1087	6	-	Brassica napus	TATA-box	core promoter element around -30 of transcription start
Poyun02137	TATA-box	TATATA	1088	6	-	Arabidopsis thaliana	TATA-box	core promoter element around -30 of transcription start
Poyun02137	TATA-box	ATATAT	1089	6	-	Brassica napus	TATA-box	core promoter element around -30 of transcription start
Poyun02137	TATA-box	TATA	1090	4	-	Arabidopsis thaliana	TATA-box	core promoter element around -30 of transcription start
Poyun02137	TATA-box	TATATTTATATTT	1172	12	-	Avena sativa	TATA-box	core promoter element around -30 of transcription start
Poyun02137	TATA-box	ATATAA	1174	6	+	Brassica oleracea	TATA-box	core promoter element around -30 of transcription start
Poyun02137	TATA-box	TATA	1175	4	-	Arabidopsis thaliana	TATA-box	core promoter element around -30 of transcription start
Poyun02137	TATA-box	ATTATA	1179	6	+	Brassica napus	TATA-box	core promoter element around -30 of transcription start
Poyun02137	TATA-box	TATATAA	1180	7	-	Arabidopsis thaliana	TATA-box	core promoter element around -30 of transcription start
Poyun02137	TATA-box	TATATA	1181	6	-	Arabidopsis thaliana	TATA-box	core promoter element around -30 of transcription start
Poyun02137	TATA-box	ATATAT	1182	6	-	Brassica napus	TATA-box	core promoter element around -30 of transcription start
Poyun02137	TATA-box	TATA	1183	4	-	Arabidopsis thaliana	TATA-box	core promoter element around -30 of transcription start
Poyun02137	TATA-box	ATATAA	1191	6	+	Brassica oleracea	TATA-box	core promoter element around -30 of transcription start
Poyun02137	TATA-box	TATA	1192	4	-	Arabidopsis thaliana	TATA-box	core promoter element around -30 of transcription start
Poyun02137	TATA-box	TATA	1352	4	-	Arabidopsis thaliana	TATA-box	core promoter element around -30 of transcription start
Poyun02137	TATA-box	ATATAT	1375	6	-	Brassica napus	TATA-box	core promoter element around -30 of transcription start
Poyun02137	TATA-box	TATA	1376	4	-	Arabidopsis thaliana	TATA-box	core promoter element around -30 of transcription start
Poyun02137	TATA-box	TATAAAA	1432	7	-	Pisum sativum	TATA-box	core promoter element around -30 of transcription start
Poyun02137	TATA-box	TATAAA	1433	6	-	Helianthus annuus	TATA-box	core promoter element around -30 of transcription start
Poyun02137	TATA-box	TATAA	1434	5	-	Arabidopsis thaliana	TATA-box	core promoter element around -30 of transcription start
Poyun02137	TATA-box	TATA	1435	4	-	Arabidopsis thaliana	TATA-box	core promoter element around -30 of transcription start
Poyun02137	TATA-box	TATTTAAA	1458	8	-	Arabidopsis thaliana	TATA-box	core promoter element around -30 of transcription start
Poyun02137	TATA-box	ccTATAAAaa	1464	9	-	Arabidopsis thaliana	TATA-box	core promoter element around -30 of transcription start
Poyun02137	TATA-box	TATAAAT	1465	7	-	Brassica juncea	TATA-box	core promoter element around -30 of transcription start
Poyun02137	TATA-box	TATAAA	1466	6	-	Helianthus annuus	TATA-box	core promoter element around -30 of transcription start
Poyun02137	TATA-box	TATAA	1467	5	-	Arabidopsis thaliana	TATA-box	core promoter element around -30 of transcription start
Poyun02137	TATA-box	TATA	1468	4	-	Arabidopsis thaliana	TATA-box	core promoter element around -30 of transcription start
Poyun02137	TATA-box	ccTATAAAaa	1493	9	+	Arabidopsis thaliana	TATA-box	core promoter element around -30 of transcription start
Poyun02137	TATA-box	TAAAGATT	1530	8	-	Arabidopsis thaliana	TATA-box	core promoter element around -30 of transcription start
Poyun02137	TATA-box	TATAAAA	1585	7	-	Pisum sativum	TATA-box	core promoter element around -30 of transcription start
Poyun02137	TATA-box	TATAAA	1586	6	-	Helianthus annuus	TATA-box	core promoter element around -30 of transcription start
Poyun02137	TATA-box	TATAA	1587	5	-	Arabidopsis thaliana	TATA-box	core promoter element around -30 of transcription start
Poyun02137	TATA-box	TATA	1588	4	-	Arabidopsis thaliana	TATA-box	core promoter element around -30 of transcription start
Poyun02137	TATA-box	TATTTAAA	1631	8	-	Arabidopsis thaliana	TATA-box	core promoter element around -30 of transcription start
Poyun02137	TATA-box	TATA	1641	4	-	Arabidopsis thaliana	TATA-box	core promoter element around -30 of transcription start
Poyun02137	TATA-box	ATATAA	1649	6	+	Brassica oleracea	TATA-box	core promoter element around -30 of transcription start
Poyun02137	TATA-box	TATA	1650	4	-	Arabidopsis thaliana	TATA-box	core promoter element around -30 of transcription start
Poyun02137	TATA-box	TATAA	1680	5	-	Arabidopsis thaliana	TATA-box	core promoter element around -30 of transcription start
Poyun02137	TATA-box	TATA	1681	4	-	Arabidopsis thaliana	TATA-box	core promoter element around -30 of transcription start
Poyun02137	TATA-box	TATAA	1703	5	-	Arabidopsis thaliana	TATA-box	core promoter element around -30 of transcription start
Poyun02137	TATA-box	TATA	1704	4	-	Arabidopsis thaliana	TATA-box	core promoter element around -30 of transcription start
Poyun02137	TATA-box	ccTATAAAaa	1799	9	+	Arabidopsis thaliana	TATA-box	core promoter element around -30 of transcription start
Poyun02137	TATA-box	TATA	1801	4	-	Arabidopsis thaliana	TATA-box	core promoter element around -30 of transcription start
Poyun10325	TATA-box	TATAA	32	5	-	Arabidopsis thaliana	TATA-box	core promoter element around -30 of transcription start
Poyun10325	TATA-box	TATA	33	4	+	Arabidopsis thaliana	TATA-box	core promoter element around -30 of transcription start
Poyun10325	TATA-box	TATAAAA	134	7	-	Pisum sativum	TATA-box	core promoter element around -30 of transcription start
Poyun10325	TATA-box	TATAAA	135	6	-	Helianthus annuus	TATA-box	core promoter element around -30 of transcription start
Poyun10325	TATA-box	TATATAA	136	7	-	Arabidopsis thaliana	TATA-box	core promoter element around -30 of transcription start
Poyun10325	TATA-box	TATATA	137	6	+	Arabidopsis thaliana	TATA-box	core promoter element around -30 of transcription start
Poyun10325	TATA-box	ATATAA	138	6	+	Brassica oleracea	TATA-box	core promoter element around -30 of transcription start
Poyun10325	TATA-box	TATA	139	4	+	Arabidopsis thaliana	TATA-box	core promoter element around -30 of transcription start
Poyun10325	TATA-box	TATAAAA	157	7	-	Pisum sativum	TATA-box	core promoter element around -30 of transcription start
Poyun10325	TATA-box	TATAAA	158	6	-	Helianthus annuus	TATA-box	core promoter element around -30 of transcription start
Poyun10325	TATA-box	TATAA	159	5	-	Arabidopsis thaliana	TATA-box	core promoter element around -30 of transcription start
Poyun10325	TATA-box	TATA	160	4	+	Arabidopsis thaliana	TATA-box	core promoter element around -30 of transcription start
Poyun10325	TATA-box	ATTATA	196	6	+	Brassica napus	TATA-box	core promoter element around -30 of transcription start
Poyun10325	TATA-box	TATAA	197	5	-	Arabidopsis thaliana	TATA-box	core promoter element around -30 of transcription start
Poyun10325	TATA-box	TATA	198	4	+	Arabidopsis thaliana	TATA-box	core promoter element around -30 of transcription start
Poyun10325	TATA-box	TATAA	235	5	-	Arabidopsis thaliana	TATA-box	core promoter element around -30 of transcription start
Poyun10325	TATA-box	TATA	236	4	+	Arabidopsis thaliana	TATA-box	core promoter element around -30 of transcription start
Poyun10325	TATA-box	TATA	311	4	+	Arabidopsis thaliana	TATA-box	core promoter element around -30 of transcription start
Poyun10325	TATA-box	TATAAAA	345	7	-	Pisum sativum	TATA-box	core promoter element around -30 of transcription start
Poyun10325	TATA-box	TATAAA	346	6	-	Helianthus annuus	TATA-box	core promoter element around -30 of transcription start
Poyun10325	TATA-box	TATATAA	347	7	-	Arabidopsis thaliana	TATA-box	core promoter element around -30 of transcription start
Poyun10325	TATA-box	TATATA	348	6	+	Arabidopsis thaliana	TATA-box	core promoter element around -30 of transcription start
Poyun10325	TATA-box	ATATAT	349	6	+	Brassica napus	TATA-box	core promoter element around -30 of transcription start
Poyun10325	TATA-box	TATA	350	4	+	Arabidopsis thaliana	TATA-box	core promoter element around -30 of transcription start
Poyun10325	TATA-box	TATA	362	4	+	Arabidopsis thaliana	TATA-box	core promoter element around -30 of transcription start
Poyun10325	TATA-box	TATAA	498	5	-	Arabidopsis thaliana	TATA-box	core promoter element around -30 of transcription start
Poyun10325	TATA-box	TATA	499	4	+	Arabidopsis thaliana	TATA-box	core promoter element around -30 of transcription start
Poyun10325	TATA-box	ATTATA	585	6	+	Brassica napus	TATA-box	core promoter element around -30 of transcription start
Poyun10325	TATA-box	TATAA	586	5	-	Arabidopsis thaliana	TATA-box	core promoter element around -30 of transcription start
Poyun10325	TATA-box	TATA	587	4	+	Arabidopsis thaliana	TATA-box	core promoter element around -30 of transcription start
Poyun10325	TATA-box	TATAA	598	5	-	Arabidopsis thaliana	TATA-box	core promoter element around -30 of transcription start
Poyun10325	TATA-box	TATA	599	4	+	Arabidopsis thaliana	TATA-box	core promoter element around -30 of transcription start
Poyun10325	TATA-box	ATTATA	629	6	+	Brassica napus	TATA-box	core promoter element around -30 of transcription start
Poyun10325	TATA-box	TATAA	630	5	-	Arabidopsis thaliana	TATA-box	core promoter element around -30 of transcription start
Poyun10325	TATA-box	TATA	631	4	+	Arabidopsis thaliana	TATA-box	core promoter element around -30 of transcription start
Poyun10325	TATA-box	TATTTAAA	655	8	+	Arabidopsis thaliana	TATA-box	core promoter element around -30 of transcription start
Poyun10325	TATA-box	ATATAT	722	6	+	Brassica napus	TATA-box	core promoter element around -30 of transcription start
Poyun10325	TATA-box	TATATA	723	6	+	Arabidopsis thaliana	TATA-box	core promoter element around -30 of transcription start
Poyun10325	TATA-box	ATATAA	724	6	+	Brassica oleracea	TATA-box	core promoter element around -30 of transcription start
Poyun10325	TATA-box	TATA	725	4	+	Arabidopsis thaliana	TATA-box	core promoter element around -30 of transcription start
Poyun10325	TATA-box	TACAAAA	742	7	-	Oryza sativa	TATA-box	core promoter element around -30 of transcription start
Poyun10325	TATA-box	TATAAAA	1045	7	-	Pisum sativum	TATA-box	core promoter element around -30 of transcription start
Poyun10325	TATA-box	TATAAA	1046	6	-	Helianthus annuus	TATA-box	core promoter element around -30 of transcription start
Poyun10325	TATA-box	TATAA	1047	5	-	Arabidopsis thaliana	TATA-box	core promoter element around -30 of transcription start
Poyun10325	TATA-box	TATA	1048	4	-	Arabidopsis thaliana	TATA-box	core promoter element around -30 of transcription start
Poyun10325	TATA-box	TATAAATA	1086	8	-	Daucus carota	TATA-box	core promoter element around -30 of transcription start
Poyun10325	TATA-box	TATAAAT	1087	7	-	Brassica juncea	TATA-box	core promoter element around -30 of transcription start
Poyun10325	TATA-box	TATAAA	1088	6	-	Helianthus annuus	TATA-box	core promoter element around -30 of transcription start
Poyun10325	TATA-box	TATAA	1089	5	-	Arabidopsis thaliana	TATA-box	core promoter element around -30 of transcription start
Poyun10325	TATA-box	TATA	1090	4	-	Arabidopsis thaliana	TATA-box	core promoter element around -30 of transcription start
Poyun10325	TATA-box	TATA	1119	4	-	Arabidopsis thaliana	TATA-box	core promoter element around -30 of transcription start
Poyun10325	TATA-box	TATA	1298	4	-	Arabidopsis thaliana	TATA-box	core promoter element around -30 of transcription start
Poyun10325	TATA-box	ATATAA	1624	6	+	Brassica oleracea	TATA-box	core promoter element around -30 of transcription start
Poyun10325	TATA-box	TATA	1625	4	-	Arabidopsis thaliana	TATA-box	core promoter element around -30 of transcription start
Poyun10325	TATA-box	ATTATA	1707	6	+	Brassica napus	TATA-box	core promoter element around -30 of transcription start
Poyun10325	TATA-box	TATAA	1708	5	-	Arabidopsis thaliana	TATA-box	core promoter element around -30 of transcription start
Poyun10325	TATA-box	TATA	1709	4	-	Arabidopsis thaliana	TATA-box	core promoter element around -30 of transcription start
Poyun10325	TATA-box	ATTATA	1713	6	+	Brassica napus	TATA-box	core promoter element around -30 of transcription start
Poyun10325	TATA-box	TATAA	1714	5	-	Arabidopsis thaliana	TATA-box	core promoter element around -30 of transcription start
Poyun10325	TATA-box	TATA	1715	4	-	Arabidopsis thaliana	TATA-box	core promoter element around -30 of transcription start
Poyun10325	TATA-box	TATTTAAA	1763	8	-	Arabidopsis thaliana	TATA-box	core promoter element around -30 of transcription start
Poyun14403	TATA-box	TATAAA	319	6	-	Helianthus annuus	TATA-box	core promoter element around -30 of transcription start
Poyun14403	TATA-box	TATAA	320	5	-	Arabidopsis thaliana	TATA-box	core promoter element around -30 of transcription start
Poyun14403	TATA-box	TATA	321	4	+	Arabidopsis thaliana	TATA-box	core promoter element around -30 of transcription start
Poyun14403	TATA-box	ATTATA	328	6	+	Brassica napus	TATA-box	core promoter element around -30 of transcription start
Poyun14403	TATA-box	TATAA	329	5	-	Arabidopsis thaliana	TATA-box	core promoter element around -30 of transcription start
Poyun14403	TATA-box	TATA	330	4	+	Arabidopsis thaliana	TATA-box	core promoter element around -30 of transcription start
Poyun14403	TATA-box	TATA	459	4	+	Arabidopsis thaliana	TATA-box	core promoter element around -30 of transcription start
Poyun14403	TATA-box	TATATAA	679	7	-	Arabidopsis thaliana	TATA-box	core promoter element around -30 of transcription start
Poyun14403	TATA-box	TATATA	680	6	+	Arabidopsis thaliana	TATA-box	core promoter element around -30 of transcription start
Poyun14403	TATA-box	ATATAT	681	6	+	Brassica napus	TATA-box	core promoter element around -30 of transcription start
Poyun14403	TATA-box	TATATA	682	6	+	Arabidopsis thaliana	TATA-box	core promoter element around -30 of transcription start
Poyun14403	TATA-box	ATATAT	683	6	+	Brassica napus	TATA-box	core promoter element around -30 of transcription start
Poyun14403	TATA-box	TATA	684	4	+	Arabidopsis thaliana	TATA-box	core promoter element around -30 of transcription start
Poyun14403	TATA-box	TACAAAA	959	7	-	Oryza sativa	TATA-box	core promoter element around -30 of transcription start
Poyun14403	TATA-box	taTATAAAtc	1606	9	-	Arabidopsis thaliana	TATA-box	core promoter element around -30 of transcription start
Poyun14403	TATA-box	TATAAAT	1607	7	-	Brassica juncea	TATA-box	core promoter element around -30 of transcription start
Poyun14403	TATA-box	TATAAA	1608	6	-	Helianthus annuus	TATA-box	core promoter element around -30 of transcription start
Poyun14403	TATA-box	TATATAA	1609	7	-	Arabidopsis thaliana	TATA-box	core promoter element around -30 of transcription start
Poyun14403	TATA-box	TATATA	1610	6	-	Arabidopsis thaliana	TATA-box	core promoter element around -30 of transcription start
Poyun14403	TATA-box	TATA	1612	4	-	Arabidopsis thaliana	TATA-box	core promoter element around -30 of transcription start
Poyun14403	TATA-box	TACAAAA	1747	7	-	Oryza sativa	TATA-box	core promoter element around -30 of transcription start
Poyun14403	TATA-box	TACAAAA	1844	7	+	Oryza sativa	TATA-box	core promoter element around -30 of transcription start
Poyun14403	TATA-box	TATAA	1969	5	-	Arabidopsis thaliana	TATA-box	core promoter element around -30 of transcription start
Poyun14403	TATA-box	TATA	1970	4	-	Arabidopsis thaliana	TATA-box	core promoter element around -30 of transcription start
Poyun14403	TATA-box	ATATAA	1974	6	+	Brassica oleracea	TATA-box	core promoter element around -30 of transcription start
Poyun14403	TATA-box	TATA	1975	4	-	Arabidopsis thaliana	TATA-box	core promoter element around -30 of transcription start
Poyun16214	TATA-box	TATAA	46	5	-	Arabidopsis thaliana	TATA-box	core promoter element around -30 of transcription start
Poyun16214	TATA-box	TATA	47	4	+	Arabidopsis thaliana	TATA-box	core promoter element around -30 of transcription start
Poyun16214	TATA-box	TATACA	127	6	-	Helianthus annuus	TATA-box	core promoter element around -30 of transcription start
Poyun16214	TATA-box	TATA	129	4	+	Arabidopsis thaliana	TATA-box	core promoter element around -30 of transcription start
Poyun16214	TATA-box	ATTATA	140	6	+	Brassica napus	TATA-box	core promoter element around -30 of transcription start
Poyun16214	TATA-box	TATATAA	141	7	-	Arabidopsis thaliana	TATA-box	core promoter element around -30 of transcription start
Poyun16214	TATA-box	TATATA	142	6	+	Arabidopsis thaliana	TATA-box	core promoter element around -30 of transcription start
Poyun16214	TATA-box	ATATAT	143	6	+	Brassica napus	TATA-box	core promoter element around -30 of transcription start
Poyun16214	TATA-box	TATA	144	4	+	Arabidopsis thaliana	TATA-box	core promoter element around -30 of transcription start
Poyun16214	TATA-box	TATAAAA	150	7	-	Pisum sativum	TATA-box	core promoter element around -30 of transcription start
Poyun16214	TATA-box	TATAAA	151	6	-	Helianthus annuus	TATA-box	core promoter element around -30 of transcription start
Poyun16214	TATA-box	TATATAA	152	7	-	Arabidopsis thaliana	TATA-box	core promoter element around -30 of transcription start
Poyun16214	TATA-box	TATATA	153	6	+	Arabidopsis thaliana	TATA-box	core promoter element around -30 of transcription start
Poyun16214	TATA-box	ATATAT	154	6	+	Brassica napus	TATA-box	core promoter element around -30 of transcription start
Poyun16214	TATA-box	TATA	155	4	+	Arabidopsis thaliana	TATA-box	core promoter element around -30 of transcription start
Poyun16214	TATA-box	TATAAAT	327	7	-	Brassica juncea	TATA-box	core promoter element around -30 of transcription start
Poyun16214	TATA-box	TATAAA	328	6	-	Helianthus annuus	TATA-box	core promoter element around -30 of transcription start
Poyun16214	TATA-box	TATAA	329	5	-	Arabidopsis thaliana	TATA-box	core promoter element around -30 of transcription start
Poyun16214	TATA-box	TATA	330	4	+	Arabidopsis thaliana	TATA-box	core promoter element around -30 of transcription start
Poyun16214	TATA-box	TATTTAAA	332	8	+	Arabidopsis thaliana	TATA-box	core promoter element around -30 of transcription start
Poyun16214	TATA-box	TATTTAAA	365	8	+	Arabidopsis thaliana	TATA-box	core promoter element around -30 of transcription start
Poyun16214	TATA-box	ATATAT	375	6	+	Brassica napus	TATA-box	core promoter element around -30 of transcription start
Poyun16214	TATA-box	TATA	376	4	+	Arabidopsis thaliana	TATA-box	core promoter element around -30 of transcription start
Poyun16214	TATA-box	TATAA	405	5	-	Arabidopsis thaliana	TATA-box	core promoter element around -30 of transcription start
Poyun16214	TATA-box	TATA	406	4	+	Arabidopsis thaliana	TATA-box	core promoter element around -30 of transcription start
Poyun16214	TATA-box	TATAAAT	539	7	-	Brassica juncea	TATA-box	core promoter element around -30 of transcription start
Poyun16214	TATA-box	TATAAA	540	6	-	Helianthus annuus	TATA-box	core promoter element around -30 of transcription start
Poyun16214	TATA-box	TATAA	541	5	-	Arabidopsis thaliana	TATA-box	core promoter element around -30 of transcription start
Poyun16214	TATA-box	TATA	542	4	+	Arabidopsis thaliana	TATA-box	core promoter element around -30 of transcription start
Poyun16214	TATA-box	TATTTAAA	556	8	-	Arabidopsis thaliana	TATA-box	core promoter element around -30 of transcription start
Poyun16214	TATA-box	TATA	602	4	+	Arabidopsis thaliana	TATA-box	core promoter element around -30 of transcription start
Poyun16214	TATA-box	ATATAA	606	6	+	Brassica oleracea	TATA-box	core promoter element around -30 of transcription start
Poyun16214	TATA-box	TATA	607	4	+	Arabidopsis thaliana	TATA-box	core promoter element around -30 of transcription start
Poyun16214	TATA-box	ccTATAAAaa	812	9	+	Arabidopsis thaliana	TATA-box	core promoter element around -30 of transcription start
Poyun16214	TATA-box	TATA	814	4	+	Arabidopsis thaliana	TATA-box	core promoter element around -30 of transcription start
Poyun16214	TATA-box	TATAAAA	998	7	-	Pisum sativum	TATA-box	core promoter element around -30 of transcription start
Poyun16214	TATA-box	TATAAA	999	6	-	Helianthus annuus	TATA-box	core promoter element around -30 of transcription start
Poyun16214	TATA-box	TATATAA	1000	7	-	Arabidopsis thaliana	TATA-box	core promoter element around -30 of transcription start
Poyun16214	TATA-box	TATATA	1001	6	-	Arabidopsis thaliana	TATA-box	core promoter element around -30 of transcription start
Poyun16214	TATA-box	ATATAT	1002	6	-	Brassica napus	TATA-box	core promoter element around -30 of transcription start
Poyun16214	TATA-box	TATATA	1003	6	-	Arabidopsis thaliana	TATA-box	core promoter element around -30 of transcription start
Poyun16214	TATA-box	ATATAT	1004	6	-	Brassica napus	TATA-box	core promoter element around -30 of transcription start
Poyun16214	TATA-box	TATATA	1005	6	-	Arabidopsis thaliana	TATA-box	core promoter element around -30 of transcription start
Poyun16214	TATA-box	ATATAT	1006	6	-	Brassica napus	TATA-box	core promoter element around -30 of transcription start
Poyun16214	TATA-box	TATA	1007	4	-	Arabidopsis thaliana	TATA-box	core promoter element around -30 of transcription start
Poyun16214	TATA-box	ATATAT	1425	6	-	Brassica napus	TATA-box	core promoter element around -30 of transcription start
Poyun16214	TATA-box	TATA	1426	4	-	Arabidopsis thaliana	TATA-box	core promoter element around -30 of transcription start
Poyun16214	TATA-box	ATATAA	1512	6	+	Brassica oleracea	TATA-box	core promoter element around -30 of transcription start
Poyun16214	TATA-box	TATA	1513	4	-	Arabidopsis thaliana	TATA-box	core promoter element around -30 of transcription start
Poyun16214	TATA-box	ccTATAAAaa	1683	9	+	Arabidopsis thaliana	TATA-box	core promoter element around -30 of transcription start
Poyun16214	TATA-box	TATA	1685	4	-	Arabidopsis thaliana	TATA-box	core promoter element around -30 of transcription start
Poyun16214	TATA-box	taTATAAAtc	1761	9	-	Arabidopsis thaliana	TATA-box	core promoter element around -30 of transcription start
Poyun16214	TATA-box	TACATAAA	1765	8	+	Oryza sativa	TATA-box	core promoter element around -30 of transcription start
Poyun16214	TATA-box	ATATAA	1911	6	+	Brassica oleracea	TATA-box	core promoter element around -30 of transcription start
Poyun16214	TATA-box	TATA	1912	4	-	Arabidopsis thaliana	TATA-box	core promoter element around -30 of transcription start
Poyun16214	TATA-box	TATAAAT	1917	7	-	Brassica juncea	TATA-box	core promoter element around -30 of transcription start
Poyun16214	TATA-box	TATAAA	1918	6	-	Helianthus annuus	TATA-box	core promoter element around -30 of transcription start
Poyun16214	TATA-box	TATAA	1919	5	-	Arabidopsis thaliana	TATA-box	core promoter element around -30 of transcription start
Poyun16214	TATA-box	TATA	1920	4	-	Arabidopsis thaliana	TATA-box	core promoter element around -30 of transcription start
Poyun16214	TATA-box	ATTATA	1967	6	+	Brassica napus	TATA-box	core promoter element around -30 of transcription start
Poyun16214	TATA-box	TATAA	1968	5	-	Arabidopsis thaliana	TATA-box	core promoter element around -30 of transcription start
Poyun16214	TATA-box	TATA	1969	4	-	Arabidopsis thaliana	TATA-box	core promoter element around -30 of transcription start
Poyun16215	TATA-box	TATAAAA	112	7	-	Pisum sativum	TATA-box	core promoter element around -30 of transcription start
Poyun16215	TATA-box	TATAAA	113	6	-	Helianthus annuus	TATA-box	core promoter element around -30 of transcription start
Poyun16215	TATA-box	TATAA	114	5	-	Arabidopsis thaliana	TATA-box	core promoter element around -30 of transcription start
Poyun16215	TATA-box	TATA	115	4	+	Arabidopsis thaliana	TATA-box	core promoter element around -30 of transcription start
Poyun16215	TATA-box	TATATA	689	6	+	Arabidopsis thaliana	TATA-box	core promoter element around -30 of transcription start
Poyun16215	TATA-box	ATATAT	690	6	+	Brassica napus	TATA-box	core promoter element around -30 of transcription start
Poyun16215	TATA-box	TATA	691	4	+	Arabidopsis thaliana	TATA-box	core promoter element around -30 of transcription start
Poyun16215	TATA-box	TATA	1092	4	-	Arabidopsis thaliana	TATA-box	core promoter element around -30 of transcription start
Poyun16215	TATA-box	TATA	1333	4	-	Arabidopsis thaliana	TATA-box	core promoter element around -30 of transcription start
Poyun16215	TATA-box	ATATAA	1466	6	+	Brassica oleracea	TATA-box	core promoter element around -30 of transcription start
Poyun16215	TATA-box	TATA	1467	4	-	Arabidopsis thaliana	TATA-box	core promoter element around -30 of transcription start
Poyun16215	TATA-box	TACAAAA	1474	7	+	Oryza sativa	TATA-box	core promoter element around -30 of transcription start
Poyun16215	TATA-box	TATAA	1507	5	-	Arabidopsis thaliana	TATA-box	core promoter element around -30 of transcription start
Poyun16215	TATA-box	TATA	1508	4	-	Arabidopsis thaliana	TATA-box	core promoter element around -30 of transcription start
Poyun16215	TATA-box	ATATAT	1647	6	-	Brassica napus	TATA-box	core promoter element around -30 of transcription start
Poyun16215	TATA-box	TATA	1648	4	-	Arabidopsis thaliana	TATA-box	core promoter element around -30 of transcription start
Poyun16215	TATA-box	ATATAT	1668	6	-	Brassica napus	TATA-box	core promoter element around -30 of transcription start
Poyun16215	TATA-box	TATATA	1669	6	-	Arabidopsis thaliana	TATA-box	core promoter element around -30 of transcription start
Poyun16215	TATA-box	ATATAA	1670	6	+	Brassica oleracea	TATA-box	core promoter element around -30 of transcription start
Poyun16215	TATA-box	TATA	1671	4	-	Arabidopsis thaliana	TATA-box	core promoter element around -30 of transcription start
Poyun16215	TATA-box	TATAAAA	1684	7	-	Pisum sativum	TATA-box	core promoter element around -30 of transcription start
Poyun16215	TATA-box	TATAAA	1685	6	-	Helianthus annuus	TATA-box	core promoter element around -30 of transcription start
Poyun16215	TATA-box	TATATAA	1686	7	-	Arabidopsis thaliana	TATA-box	core promoter element around -30 of transcription start
Poyun16215	TATA-box	TATATA	1687	6	-	Arabidopsis thaliana	TATA-box	core promoter element around -30 of transcription start
Poyun16215	TATA-box	ATATAT	1688	6	-	Brassica napus	TATA-box	core promoter element around -30 of transcription start
Poyun16215	TATA-box	TATATA	1689	6	-	Arabidopsis thaliana	TATA-box	core promoter element around -30 of transcription start
Poyun16215	TATA-box	ATATAT	1690	6	-	Brassica napus	TATA-box	core promoter element around -30 of transcription start
Poyun16215	TATA-box	TATATA	1691	6	-	Arabidopsis thaliana	TATA-box	core promoter element around -30 of transcription start
Poyun16215	TATA-box	ATATAA	1692	6	+	Brassica oleracea	TATA-box	core promoter element around -30 of transcription start
Poyun16215	TATA-box	TATA	1693	4	-	Arabidopsis thaliana	TATA-box	core promoter element around -30 of transcription start
Poyun16215	TATA-box	ATATAT	1755	6	-	Brassica napus	TATA-box	core promoter element around -30 of transcription start
Poyun16215	TATA-box	TATATA	1756	6	-	Arabidopsis thaliana	TATA-box	core promoter element around -30 of transcription start
Poyun16215	TATA-box	ATATAT	1757	6	-	Brassica napus	TATA-box	core promoter element around -30 of transcription start
Poyun16215	TATA-box	TATA	1758	4	-	Arabidopsis thaliana	TATA-box	core promoter element around -30 of transcription start
Poyun16215	TATA-box	TATACA	1832	6	-	Helianthus annuus	TATA-box	core promoter element around -30 of transcription start
Poyun16215	TATA-box	TATA	1834	4	-	Arabidopsis thaliana	TATA-box	core promoter element around -30 of transcription start
Poyun16215	TATA-box	TATA	1850	4	-	Arabidopsis thaliana	TATA-box	core promoter element around -30 of transcription start
Poyun16282	TATA-box	TAAAGATT	2	8	-	Arabidopsis thaliana	TATA-box	core promoter element around -30 of transcription start
Poyun16282	TATA-box	TATA	27	4	+	Arabidopsis thaliana	TATA-box	core promoter element around -30 of transcription start
Poyun16282	TATA-box	TATA	95	4	+	Arabidopsis thaliana	TATA-box	core promoter element around -30 of transcription start
Poyun16282	TATA-box	TATA	139	4	+	Arabidopsis thaliana	TATA-box	core promoter element around -30 of transcription start
Poyun16282	TATA-box	TACAAAA	207	7	+	Oryza sativa	TATA-box	core promoter element around -30 of transcription start
Poyun16282	TATA-box	ATTATA	222	6	+	Brassica napus	TATA-box	core promoter element around -30 of transcription start
Poyun16282	TATA-box	TATAA	223	5	-	Arabidopsis thaliana	TATA-box	core promoter element around -30 of transcription start
Poyun16282	TATA-box	TATA	224	4	+	Arabidopsis thaliana	TATA-box	core promoter element around -30 of transcription start
Poyun16282	TATA-box	TATATAA	374	7	-	Arabidopsis thaliana	TATA-box	core promoter element around -30 of transcription start
Poyun16282	TATA-box	TATATA	375	6	+	Arabidopsis thaliana	TATA-box	core promoter element around -30 of transcription start
Poyun16282	TATA-box	TATA	377	4	+	Arabidopsis thaliana	TATA-box	core promoter element around -30 of transcription start
Poyun16282	TATA-box	ATATAT	491	6	+	Brassica napus	TATA-box	core promoter element around -30 of transcription start
Poyun16282	TATA-box	TATA	492	4	+	Arabidopsis thaliana	TATA-box	core promoter element around -30 of transcription start
Poyun16282	TATA-box	TATA	536	4	+	Arabidopsis thaliana	TATA-box	core promoter element around -30 of transcription start
Poyun16282	TATA-box	TATAA	541	5	-	Arabidopsis thaliana	TATA-box	core promoter element around -30 of transcription start
Poyun16282	TATA-box	TATA	542	4	+	Arabidopsis thaliana	TATA-box	core promoter element around -30 of transcription start
Poyun16282	TATA-box	TATATTTATATTT	545	12	-	Avena sativa	TATA-box	core promoter element around -30 of transcription start
Poyun16282	TATA-box	ATATAT	553	6	+	Brassica napus	TATA-box	core promoter element around -30 of transcription start
Poyun16282	TATA-box	TATA	554	4	+	Arabidopsis thaliana	TATA-box	core promoter element around -30 of transcription start
Poyun16282	TATA-box	TATTTAAA	637	8	-	Arabidopsis thaliana	TATA-box	core promoter element around -30 of transcription start
Poyun16282	TATA-box	TATAAAA	647	7	-	Pisum sativum	TATA-box	core promoter element around -30 of transcription start
Poyun16282	TATA-box	TATAAA	648	6	-	Helianthus annuus	TATA-box	core promoter element around -30 of transcription start
Poyun16282	TATA-box	TATAA	649	5	-	Arabidopsis thaliana	TATA-box	core promoter element around -30 of transcription start
Poyun16282	TATA-box	TATA	650	4	+	Arabidopsis thaliana	TATA-box	core promoter element around -30 of transcription start
Poyun16282	TATA-box	TATAA	721	5	-	Arabidopsis thaliana	TATA-box	core promoter element around -30 of transcription start
Poyun16282	TATA-box	TATA	722	4	+	Arabidopsis thaliana	TATA-box	core promoter element around -30 of transcription start
Poyun16282	TATA-box	ATTATA	728	6	+	Brassica napus	TATA-box	core promoter element around -30 of transcription start
Poyun16282	TATA-box	TATATAA	729	7	-	Arabidopsis thaliana	TATA-box	core promoter element around -30 of transcription start
Poyun16282	TATA-box	TATATA	730	6	+	Arabidopsis thaliana	TATA-box	core promoter element around -30 of transcription start
Poyun16282	TATA-box	ATATAA	731	6	+	Brassica oleracea	TATA-box	core promoter element around -30 of transcription start
Poyun16282	TATA-box	TATA	732	4	+	Arabidopsis thaliana	TATA-box	core promoter element around -30 of transcription start
Poyun16282	TATA-box	ATATAT	736	6	+	Brassica napus	TATA-box	core promoter element around -30 of transcription start
Poyun16282	TATA-box	TATATA	737	6	+	Arabidopsis thaliana	TATA-box	core promoter element around -30 of transcription start
Poyun16282	TATA-box	ATATAA	738	6	+	Brassica oleracea	TATA-box	core promoter element around -30 of transcription start
Poyun16282	TATA-box	TATA	739	4	+	Arabidopsis thaliana	TATA-box	core promoter element around -30 of transcription start
Poyun16282	TATA-box	ATATAT	743	6	+	Brassica napus	TATA-box	core promoter element around -30 of transcription start
Poyun16282	TATA-box	TATATA	744	6	+	Arabidopsis thaliana	TATA-box	core promoter element around -30 of transcription start
Poyun16282	TATA-box	ATATAT	745	6	+	Brassica napus	TATA-box	core promoter element around -30 of transcription start
Poyun16282	TATA-box	TATA	746	4	+	Arabidopsis thaliana	TATA-box	core promoter element around -30 of transcription start
Poyun16282	TATA-box	TACAAAA	914	7	-	Oryza sativa	TATA-box	core promoter element around -30 of transcription start
Poyun16282	TATA-box	TATAAAT	952	7	-	Brassica juncea	TATA-box	core promoter element around -30 of transcription start
Poyun16282	TATA-box	TATAAA	953	6	-	Helianthus annuus	TATA-box	core promoter element around -30 of transcription start
Poyun16282	TATA-box	TATAA	954	5	-	Arabidopsis thaliana	TATA-box	core promoter element around -30 of transcription start
Poyun16282	TATA-box	TATA	955	4	+	Arabidopsis thaliana	TATA-box	core promoter element around -30 of transcription start
Poyun16282	TATA-box	ATTATA	1029	6	+	Brassica napus	TATA-box	core promoter element around -30 of transcription start
Poyun16282	TATA-box	TATATAA	1030	7	-	Arabidopsis thaliana	TATA-box	core promoter element around -30 of transcription start
Poyun16282	TATA-box	TATATA	1031	6	-	Arabidopsis thaliana	TATA-box	core promoter element around -30 of transcription start
Poyun16282	TATA-box	TATA	1033	4	-	Arabidopsis thaliana	TATA-box	core promoter element around -30 of transcription start
Poyun16282	TATA-box	TATA	1039	4	-	Arabidopsis thaliana	TATA-box	core promoter element around -30 of transcription start
Poyun16282	TATA-box	ATATAA	1044	6	+	Brassica oleracea	TATA-box	core promoter element around -30 of transcription start
Poyun16282	TATA-box	TATA	1045	4	-	Arabidopsis thaliana	TATA-box	core promoter element around -30 of transcription start
Poyun16282	TATA-box	ccTATAAAaa	1095	9	+	Arabidopsis thaliana	TATA-box	core promoter element around -30 of transcription start
Poyun16282	TATA-box	ATATAA	1096	6	+	Brassica oleracea	TATA-box	core promoter element around -30 of transcription start
Poyun16282	TATA-box	TATA	1097	4	-	Arabidopsis thaliana	TATA-box	core promoter element around -30 of transcription start
Poyun16282	TATA-box	TATA	1143	4	-	Arabidopsis thaliana	TATA-box	core promoter element around -30 of transcription start
Poyun16282	TATA-box	TATAA	1269	5	-	Arabidopsis thaliana	TATA-box	core promoter element around -30 of transcription start
Poyun16282	TATA-box	TATA	1270	4	-	Arabidopsis thaliana	TATA-box	core promoter element around -30 of transcription start
Poyun16282	TATA-box	ATATAT	1293	6	-	Brassica napus	TATA-box	core promoter element around -30 of transcription start
Poyun16282	TATA-box	TATA	1294	4	-	Arabidopsis thaliana	TATA-box	core promoter element around -30 of transcription start
Poyun16282	TATA-box	ATATAA	1300	6	+	Brassica oleracea	TATA-box	core promoter element around -30 of transcription start
Poyun16282	TATA-box	TATA	1301	4	-	Arabidopsis thaliana	TATA-box	core promoter element around -30 of transcription start
Poyun16282	TATA-box	TATACA	1402	6	-	Helianthus annuus	TATA-box	core promoter element around -30 of transcription start
Poyun16282	TATA-box	TATATA	1404	6	-	Arabidopsis thaliana	TATA-box	core promoter element around -30 of transcription start
Poyun16282	TATA-box	ATATAA	1405	6	+	Brassica oleracea	TATA-box	core promoter element around -30 of transcription start
Poyun16282	TATA-box	TATA	1406	4	-	Arabidopsis thaliana	TATA-box	core promoter element around -30 of transcription start
Poyun16282	TATA-box	ATTATA	1445	6	+	Brassica napus	TATA-box	core promoter element around -30 of transcription start
Poyun16282	TATA-box	TATAA	1446	5	-	Arabidopsis thaliana	TATA-box	core promoter element around -30 of transcription start
Poyun16282	TATA-box	TATA	1447	4	-	Arabidopsis thaliana	TATA-box	core promoter element around -30 of transcription start
Poyun16282	TATA-box	ATTATA	1486	6	+	Brassica napus	TATA-box	core promoter element around -30 of transcription start
Poyun16282	TATA-box	TATAA	1487	5	-	Arabidopsis thaliana	TATA-box	core promoter element around -30 of transcription start
Poyun16282	TATA-box	TATA	1488	4	-	Arabidopsis thaliana	TATA-box	core promoter element around -30 of transcription start
Poyun16282	TATA-box	ccTATAAAaa	1540	9	-	Arabidopsis thaliana	TATA-box	core promoter element around -30 of transcription start
Poyun16282	TATA-box	TATAAAA	1541	7	-	Pisum sativum	TATA-box	core promoter element around -30 of transcription start
Poyun16282	TATA-box	TATAAA	1542	6	-	Helianthus annuus	TATA-box	core promoter element around -30 of transcription start
Poyun16282	TATA-box	TATAA	1543	5	-	Arabidopsis thaliana	TATA-box	core promoter element around -30 of transcription start
Poyun16282	TATA-box	TATA	1544	4	-	Arabidopsis thaliana	TATA-box	core promoter element around -30 of transcription start
Poyun16282	TATA-box	ATTATA	1554	6	+	Brassica napus	TATA-box	core promoter element around -30 of transcription start
Poyun16282	TATA-box	TATATAA	1555	7	-	Arabidopsis thaliana	TATA-box	core promoter element around -30 of transcription start
Poyun16282	TATA-box	TATATA	1556	6	-	Arabidopsis thaliana	TATA-box	core promoter element around -30 of transcription start
Poyun16282	TATA-box	ATATAT	1557	6	-	Brassica napus	TATA-box	core promoter element around -30 of transcription start
Poyun16282	TATA-box	TATATA	1558	6	-	Arabidopsis thaliana	TATA-box	core promoter element around -30 of transcription start
Poyun16282	TATA-box	ATATAT	1559	6	-	Brassica napus	TATA-box	core promoter element around -30 of transcription start
Poyun16282	TATA-box	TATA	1560	4	-	Arabidopsis thaliana	TATA-box	core promoter element around -30 of transcription start
Poyun16282	TATA-box	TATAAAA	1577	7	-	Pisum sativum	TATA-box	core promoter element around -30 of transcription start
Poyun16282	TATA-box	TATAAA	1578	6	-	Helianthus annuus	TATA-box	core promoter element around -30 of transcription start
Poyun16282	TATA-box	TATATAA	1579	7	-	Arabidopsis thaliana	TATA-box	core promoter element around -30 of transcription start
Poyun16282	TATA-box	TATATA	1580	6	-	Arabidopsis thaliana	TATA-box	core promoter element around -30 of transcription start
Poyun16282	TATA-box	ATATAA	1581	6	+	Brassica oleracea	TATA-box	core promoter element around -30 of transcription start
Poyun16282	TATA-box	TATA	1582	4	-	Arabidopsis thaliana	TATA-box	core promoter element around -30 of transcription start
Poyun16282	TATA-box	TATATA	1595	6	-	Arabidopsis thaliana	TATA-box	core promoter element around -30 of transcription start
Poyun16282	TATA-box	ATATAA	1596	6	+	Brassica oleracea	TATA-box	core promoter element around -30 of transcription start
Poyun16282	TATA-box	TATA	1597	4	-	Arabidopsis thaliana	TATA-box	core promoter element around -30 of transcription start
Poyun16282	TATA-box	ATATAT	1601	6	-	Brassica napus	TATA-box	core promoter element around -30 of transcription start
Poyun16282	TATA-box	TATATA	1602	6	-	Arabidopsis thaliana	TATA-box	core promoter element around -30 of transcription start
Poyun16282	TATA-box	ATATAA	1603	6	+	Brassica oleracea	TATA-box	core promoter element around -30 of transcription start
Poyun16282	TATA-box	TATA	1604	4	-	Arabidopsis thaliana	TATA-box	core promoter element around -30 of transcription start
Poyun16282	TATA-box	TATAAA	1676	6	-	Helianthus annuus	TATA-box	core promoter element around -30 of transcription start
Poyun16282	TATA-box	TATAA	1677	5	-	Arabidopsis thaliana	TATA-box	core promoter element around -30 of transcription start
Poyun16282	TATA-box	TATA	1678	4	-	Arabidopsis thaliana	TATA-box	core promoter element around -30 of transcription start
Poyun16282	TATA-box	TATA	1773	4	-	Arabidopsis thaliana	TATA-box	core promoter element around -30 of transcription start
Poyun16282	TATA-box	TATATAA	1919	7	-	Arabidopsis thaliana	TATA-box	core promoter element around -30 of transcription start
Poyun16282	TATA-box	TATATA	1920	6	-	Arabidopsis thaliana	TATA-box	core promoter element around -30 of transcription start
Poyun16282	TATA-box	ATATAT	1921	6	-	Brassica napus	TATA-box	core promoter element around -30 of transcription start
Poyun16282	TATA-box	TATATA	1922	6	-	Arabidopsis thaliana	TATA-box	core promoter element around -30 of transcription start
Poyun16282	TATA-box	TATA	1924	4	-	Arabidopsis thaliana	TATA-box	core promoter element around -30 of transcription start
Poyun16282	TATA-box	TATAA	1966	5	-	Arabidopsis thaliana	TATA-box	core promoter element around -30 of transcription start
Poyun16282	TATA-box	TATA	1967	4	-	Arabidopsis thaliana	TATA-box	core promoter element around -30 of transcription start
Poyun18016	TATA-box	TATACA	34	6	-	Helianthus annuus	TATA-box	core promoter element around -30 of transcription start
Poyun18016	TATA-box	TATA	36	4	+	Arabidopsis thaliana	TATA-box	core promoter element around -30 of transcription start
Poyun18016	TATA-box	TATTTAAA	67	8	+	Arabidopsis thaliana	TATA-box	core promoter element around -30 of transcription start
Poyun18016	TATA-box	taTATAAAtc	252	9	-	Arabidopsis thaliana	TATA-box	core promoter element around -30 of transcription start
Poyun18016	TATA-box	ATATAT	253	6	+	Brassica napus	TATA-box	core promoter element around -30 of transcription start
Poyun18016	TATA-box	TATATA	254	6	+	Arabidopsis thaliana	TATA-box	core promoter element around -30 of transcription start
Poyun18016	TATA-box	ATATAT	255	6	+	Brassica napus	TATA-box	core promoter element around -30 of transcription start
Poyun18016	TATA-box	TATATA	256	6	+	Arabidopsis thaliana	TATA-box	core promoter element around -30 of transcription start
Poyun18016	TATA-box	TATA	258	4	+	Arabidopsis thaliana	TATA-box	core promoter element around -30 of transcription start
Poyun18016	TATA-box	TATAA	446	5	-	Arabidopsis thaliana	TATA-box	core promoter element around -30 of transcription start
Poyun18016	TATA-box	TATA	447	4	+	Arabidopsis thaliana	TATA-box	core promoter element around -30 of transcription start
Poyun18016	TATA-box	TATAA	564	5	-	Arabidopsis thaliana	TATA-box	core promoter element around -30 of transcription start
Poyun18016	TATA-box	TATA	565	4	+	Arabidopsis thaliana	TATA-box	core promoter element around -30 of transcription start
Poyun18016	TATA-box	TATAA	637	5	-	Arabidopsis thaliana	TATA-box	core promoter element around -30 of transcription start
Poyun18016	TATA-box	TATA	638	4	+	Arabidopsis thaliana	TATA-box	core promoter element around -30 of transcription start
Poyun18016	TATA-box	TATAAAA	670	7	-	Pisum sativum	TATA-box	core promoter element around -30 of transcription start
Poyun18016	TATA-box	TATAAA	671	6	-	Helianthus annuus	TATA-box	core promoter element around -30 of transcription start
Poyun18016	TATA-box	TATAA	672	5	-	Arabidopsis thaliana	TATA-box	core promoter element around -30 of transcription start
Poyun18016	TATA-box	TATA	673	4	+	Arabidopsis thaliana	TATA-box	core promoter element around -30 of transcription start
Poyun18016	TATA-box	TATAAATA	779	8	-	Daucus carota	TATA-box	core promoter element around -30 of transcription start
Poyun18016	TATA-box	TATAAAT	780	7	-	Brassica juncea	TATA-box	core promoter element around -30 of transcription start
Poyun18016	TATA-box	TATAAA	781	6	-	Helianthus annuus	TATA-box	core promoter element around -30 of transcription start
Poyun18016	TATA-box	TATAA	782	5	-	Arabidopsis thaliana	TATA-box	core promoter element around -30 of transcription start
Poyun18016	TATA-box	TATA	783	4	+	Arabidopsis thaliana	TATA-box	core promoter element around -30 of transcription start
Poyun18016	TATA-box	TATAAA	792	6	-	Helianthus annuus	TATA-box	core promoter element around -30 of transcription start
Poyun18016	TATA-box	TATAA	793	5	-	Arabidopsis thaliana	TATA-box	core promoter element around -30 of transcription start
Poyun18016	TATA-box	TATA	794	4	+	Arabidopsis thaliana	TATA-box	core promoter element around -30 of transcription start
Poyun18016	TATA-box	ATATAT	815	6	+	Brassica napus	TATA-box	core promoter element around -30 of transcription start
Poyun18016	TATA-box	TATA	816	4	+	Arabidopsis thaliana	TATA-box	core promoter element around -30 of transcription start
Poyun18016	TATA-box	TATACA	1185	6	-	Helianthus annuus	TATA-box	core promoter element around -30 of transcription start
Poyun18016	TATA-box	TATA	1187	4	-	Arabidopsis thaliana	TATA-box	core promoter element around -30 of transcription start
Poyun18016	TATA-box	TACAAAA	1210	7	-	Oryza sativa	TATA-box	core promoter element around -30 of transcription start
Poyun18016	TATA-box	TATACA	1213	6	-	Helianthus annuus	TATA-box	core promoter element around -30 of transcription start
Poyun18016	TATA-box	TATA	1215	4	-	Arabidopsis thaliana	TATA-box	core promoter element around -30 of transcription start
Poyun18016	TATA-box	TATA	1274	4	-	Arabidopsis thaliana	TATA-box	core promoter element around -30 of transcription start
Poyun18016	TATA-box	TACATAAA	1367	8	+	Oryza sativa	TATA-box	core promoter element around -30 of transcription start
Poyun18016	TATA-box	TATAA	1449	5	-	Arabidopsis thaliana	TATA-box	core promoter element around -30 of transcription start
Poyun18016	TATA-box	TATA	1450	4	-	Arabidopsis thaliana	TATA-box	core promoter element around -30 of transcription start
Poyun18016	TATA-box	TATAA	1505	5	-	Arabidopsis thaliana	TATA-box	core promoter element around -30 of transcription start
Poyun18016	TATA-box	TATA	1506	4	-	Arabidopsis thaliana	TATA-box	core promoter element around -30 of transcription start
Poyun18016	TATA-box	TATAA	1705	5	-	Arabidopsis thaliana	TATA-box	core promoter element around -30 of transcription start
Poyun18016	TATA-box	TATA	1706	4	-	Arabidopsis thaliana	TATA-box	core promoter element around -30 of transcription start
Poyun18016	TATA-box	TACATAAA	1854	8	-	Oryza sativa	TATA-box	core promoter element around -30 of transcription start
Poyun18016	TATA-box	ATTATA	1913	6	+	Brassica napus	TATA-box	core promoter element around -30 of transcription start
Poyun18016	TATA-box	TATAA	1914	5	-	Arabidopsis thaliana	TATA-box	core promoter element around -30 of transcription start
Poyun18016	TATA-box	TATA	1915	4	-	Arabidopsis thaliana	TATA-box	core promoter element around -30 of transcription start
Poyun18865	TATA-box	ATATAT	44	6	+	Brassica napus	TATA-box	core promoter element around -30 of transcription start
Poyun18865	TATA-box	TATA	45	4	+	Arabidopsis thaliana	TATA-box	core promoter element around -30 of transcription start
Poyun18865	TATA-box	ATTATA	51	6	+	Brassica napus	TATA-box	core promoter element around -30 of transcription start
Poyun18865	TATA-box	TATAA	52	5	-	Arabidopsis thaliana	TATA-box	core promoter element around -30 of transcription start
Poyun18865	TATA-box	TATA	53	4	+	Arabidopsis thaliana	TATA-box	core promoter element around -30 of transcription start
Poyun18865	TATA-box	ATTATA	85	6	+	Brassica napus	TATA-box	core promoter element around -30 of transcription start
Poyun18865	TATA-box	TATAA	86	5	-	Arabidopsis thaliana	TATA-box	core promoter element around -30 of transcription start
Poyun18865	TATA-box	TATA	87	4	+	Arabidopsis thaliana	TATA-box	core promoter element around -30 of transcription start
Poyun18865	TATA-box	ATATAT	247	6	+	Brassica napus	TATA-box	core promoter element around -30 of transcription start
Poyun18865	TATA-box	TATA	248	4	+	Arabidopsis thaliana	TATA-box	core promoter element around -30 of transcription start
Poyun18865	TATA-box	TACAAAA	319	7	+	Oryza sativa	TATA-box	core promoter element around -30 of transcription start
Poyun18865	TATA-box	TATAA	413	5	-	Arabidopsis thaliana	TATA-box	core promoter element around -30 of transcription start
Poyun18865	TATA-box	TATA	414	4	+	Arabidopsis thaliana	TATA-box	core promoter element around -30 of transcription start
Poyun18865	TATA-box	ccTATAAAaa	505	9	-	Arabidopsis thaliana	TATA-box	core promoter element around -30 of transcription start
Poyun18865	TATA-box	TACAAAA	616	7	+	Oryza sativa	TATA-box	core promoter element around -30 of transcription start
Poyun18865	TATA-box	ATTATA	871	6	+	Brassica napus	TATA-box	core promoter element around -30 of transcription start
Poyun18865	TATA-box	TATAA	872	5	-	Arabidopsis thaliana	TATA-box	core promoter element around -30 of transcription start
Poyun18865	TATA-box	TATA	873	4	+	Arabidopsis thaliana	TATA-box	core promoter element around -30 of transcription start
Poyun18865	TATA-box	ATATAT	994	6	+	Brassica napus	TATA-box	core promoter element around -30 of transcription start
Poyun18865	TATA-box	TATATA	995	6	+	Arabidopsis thaliana	TATA-box	core promoter element around -30 of transcription start
Poyun18865	TATA-box	ATATAT	996	6	+	Brassica napus	TATA-box	core promoter element around -30 of transcription start
Poyun18865	TATA-box	TATA	997	4	+	Arabidopsis thaliana	TATA-box	core promoter element around -30 of transcription start
Poyun18865	TATA-box	TATAAA	1004	6	-	Helianthus annuus	TATA-box	core promoter element around -30 of transcription start
Poyun18865	TATA-box	TATAA	1005	5	-	Arabidopsis thaliana	TATA-box	core promoter element around -30 of transcription start
Poyun18865	TATA-box	TATA	1006	4	-	Arabidopsis thaliana	TATA-box	core promoter element around -30 of transcription start
Poyun18865	TATA-box	TATAAA	1028	6	-	Helianthus annuus	TATA-box	core promoter element around -30 of transcription start
Poyun18865	TATA-box	TATAA	1029	5	-	Arabidopsis thaliana	TATA-box	core promoter element around -30 of transcription start
Poyun18865	TATA-box	TATA	1030	4	-	Arabidopsis thaliana	TATA-box	core promoter element around -30 of transcription start
Poyun18865	TATA-box	TATAAA	1102	6	-	Helianthus annuus	TATA-box	core promoter element around -30 of transcription start
Poyun18865	TATA-box	TATAA	1103	5	-	Arabidopsis thaliana	TATA-box	core promoter element around -30 of transcription start
Poyun18865	TATA-box	TATA	1104	4	-	Arabidopsis thaliana	TATA-box	core promoter element around -30 of transcription start
Poyun18865	TATA-box	TATTTAAA	1106	8	+	Arabidopsis thaliana	TATA-box	core promoter element around -30 of transcription start
Poyun18865	TATA-box	ATTATA	1230	6	+	Brassica napus	TATA-box	core promoter element around -30 of transcription start
Poyun18865	TATA-box	TATAA	1231	5	-	Arabidopsis thaliana	TATA-box	core promoter element around -30 of transcription start
Poyun18865	TATA-box	TATA	1232	4	-	Arabidopsis thaliana	TATA-box	core promoter element around -30 of transcription start
Poyun18865	TATA-box	TATAAA	1252	6	-	Helianthus annuus	TATA-box	core promoter element around -30 of transcription start
Poyun18865	TATA-box	TATAA	1253	5	-	Arabidopsis thaliana	TATA-box	core promoter element around -30 of transcription start
Poyun18865	TATA-box	TATA	1254	4	-	Arabidopsis thaliana	TATA-box	core promoter element around -30 of transcription start
Poyun18865	TATA-box	TATAAAT	1265	7	-	Brassica juncea	TATA-box	core promoter element around -30 of transcription start
Poyun18865	TATA-box	TATAAA	1266	6	-	Helianthus annuus	TATA-box	core promoter element around -30 of transcription start
Poyun18865	TATA-box	TATAA	1267	5	-	Arabidopsis thaliana	TATA-box	core promoter element around -30 of transcription start
Poyun18865	TATA-box	TATA	1268	4	-	Arabidopsis thaliana	TATA-box	core promoter element around -30 of transcription start
Poyun18865	TATA-box	TATATTTATATTT	1305	12	-	Avena sativa	TATA-box	core promoter element around -30 of transcription start
Poyun18865	TATA-box	ATATAT	1307	6	-	Brassica napus	TATA-box	core promoter element around -30 of transcription start
Poyun18865	TATA-box	TATATA	1308	6	-	Arabidopsis thaliana	TATA-box	core promoter element around -30 of transcription start
Poyun18865	TATA-box	ATATAT	1309	6	-	Brassica napus	TATA-box	core promoter element around -30 of transcription start
Poyun18865	TATA-box	TATATA	1310	6	-	Arabidopsis thaliana	TATA-box	core promoter element around -30 of transcription start
Poyun18865	TATA-box	ATATAT	1311	6	-	Brassica napus	TATA-box	core promoter element around -30 of transcription start
Poyun18865	TATA-box	TATATA	1312	6	-	Arabidopsis thaliana	TATA-box	core promoter element around -30 of transcription start
Poyun18865	TATA-box	ATATAT	1313	6	-	Brassica napus	TATA-box	core promoter element around -30 of transcription start
Poyun18865	TATA-box	TATATA	1314	6	-	Arabidopsis thaliana	TATA-box	core promoter element around -30 of transcription start
Poyun18865	TATA-box	ATATAT	1315	6	-	Brassica napus	TATA-box	core promoter element around -30 of transcription start
Poyun18865	TATA-box	TATATA	1316	6	-	Arabidopsis thaliana	TATA-box	core promoter element around -30 of transcription start
Poyun18865	TATA-box	ATATAT	1317	6	-	Brassica napus	TATA-box	core promoter element around -30 of transcription start
Poyun18865	TATA-box	TATATA	1318	6	-	Arabidopsis thaliana	TATA-box	core promoter element around -30 of transcription start
Poyun18865	TATA-box	ATATAT	1319	6	-	Brassica napus	TATA-box	core promoter element around -30 of transcription start
Poyun18865	TATA-box	TATATA	1320	6	-	Arabidopsis thaliana	TATA-box	core promoter element around -30 of transcription start
Poyun18865	TATA-box	ATATAT	1321	6	-	Brassica napus	TATA-box	core promoter element around -30 of transcription start
Poyun18865	TATA-box	TATATA	1322	6	-	Arabidopsis thaliana	TATA-box	core promoter element around -30 of transcription start
Poyun18865	TATA-box	ATATAT	1323	6	-	Brassica napus	TATA-box	core promoter element around -30 of transcription start
Poyun18865	TATA-box	TATATA	1324	6	-	Arabidopsis thaliana	TATA-box	core promoter element around -30 of transcription start
Poyun18865	TATA-box	ATATAT	1325	6	-	Brassica napus	TATA-box	core promoter element around -30 of transcription start
Poyun18865	TATA-box	TATATA	1326	6	-	Arabidopsis thaliana	TATA-box	core promoter element around -30 of transcription start
Poyun18865	TATA-box	ATATAT	1327	6	-	Brassica napus	TATA-box	core promoter element around -30 of transcription start
Poyun18865	TATA-box	TATATA	1328	6	-	Arabidopsis thaliana	TATA-box	core promoter element around -30 of transcription start
Poyun18865	TATA-box	ATATAT	1329	6	-	Brassica napus	TATA-box	core promoter element around -30 of transcription start
Poyun18865	TATA-box	TATATA	1330	6	-	Arabidopsis thaliana	TATA-box	core promoter element around -30 of transcription start
Poyun18865	TATA-box	ATATAT	1331	6	-	Brassica napus	TATA-box	core promoter element around -30 of transcription start
Poyun18865	TATA-box	TATATA	1332	6	-	Arabidopsis thaliana	TATA-box	core promoter element around -30 of transcription start
Poyun18865	TATA-box	ATATAT	1333	6	-	Brassica napus	TATA-box	core promoter element around -30 of transcription start
Poyun18865	TATA-box	TATATA	1334	6	-	Arabidopsis thaliana	TATA-box	core promoter element around -30 of transcription start
Poyun18865	TATA-box	ATATAT	1335	6	-	Brassica napus	TATA-box	core promoter element around -30 of transcription start
Poyun18865	TATA-box	TATATA	1336	6	-	Arabidopsis thaliana	TATA-box	core promoter element around -30 of transcription start
Poyun18865	TATA-box	ATATAT	1337	6	-	Brassica napus	TATA-box	core promoter element around -30 of transcription start
Poyun18865	TATA-box	TATATA	1338	6	-	Arabidopsis thaliana	TATA-box	core promoter element around -30 of transcription start
Poyun18865	TATA-box	ATATAT	1339	6	-	Brassica napus	TATA-box	core promoter element around -30 of transcription start
Poyun18865	TATA-box	TATATA	1340	6	-	Arabidopsis thaliana	TATA-box	core promoter element around -30 of transcription start
Poyun18865	TATA-box	ATATAT	1341	6	-	Brassica napus	TATA-box	core promoter element around -30 of transcription start
Poyun18865	TATA-box	TATATA	1342	6	-	Arabidopsis thaliana	TATA-box	core promoter element around -30 of transcription start
Poyun18865	TATA-box	ATATAT	1343	6	-	Brassica napus	TATA-box	core promoter element around -30 of transcription start
Poyun18865	TATA-box	TATATA	1344	6	-	Arabidopsis thaliana	TATA-box	core promoter element around -30 of transcription start
Poyun18865	TATA-box	ATATAT	1345	6	-	Brassica napus	TATA-box	core promoter element around -30 of transcription start
Poyun18865	TATA-box	TATATA	1346	6	-	Arabidopsis thaliana	TATA-box	core promoter element around -30 of transcription start
Poyun18865	TATA-box	ATATAT	1347	6	-	Brassica napus	TATA-box	core promoter element around -30 of transcription start
Poyun18865	TATA-box	TATATA	1348	6	-	Arabidopsis thaliana	TATA-box	core promoter element around -30 of transcription start
Poyun18865	TATA-box	ATATAT	1349	6	-	Brassica napus	TATA-box	core promoter element around -30 of transcription start
Poyun18865	TATA-box	TATATA	1350	6	-	Arabidopsis thaliana	TATA-box	core promoter element around -30 of transcription start
Poyun18865	TATA-box	ATATAT	1351	6	-	Brassica napus	TATA-box	core promoter element around -30 of transcription start
Poyun18865	TATA-box	TATATA	1352	6	-	Arabidopsis thaliana	TATA-box	core promoter element around -30 of transcription start
Poyun18865	TATA-box	ATATAT	1353	6	-	Brassica napus	TATA-box	core promoter element around -30 of transcription start
Poyun18865	TATA-box	TATATA	1354	6	-	Arabidopsis thaliana	TATA-box	core promoter element around -30 of transcription start
Poyun18865	TATA-box	ATATAT	1355	6	-	Brassica napus	TATA-box	core promoter element around -30 of transcription start
Poyun18865	TATA-box	TATATA	1356	6	-	Arabidopsis thaliana	TATA-box	core promoter element around -30 of transcription start
Poyun18865	TATA-box	ATATAT	1357	6	-	Brassica napus	TATA-box	core promoter element around -30 of transcription start
Poyun18865	TATA-box	TATATA	1358	6	-	Arabidopsis thaliana	TATA-box	core promoter element around -30 of transcription start
Poyun18865	TATA-box	ATATAT	1359	6	-	Brassica napus	TATA-box	core promoter element around -30 of transcription start
Poyun18865	TATA-box	TATA	1360	4	-	Arabidopsis thaliana	TATA-box	core promoter element around -30 of transcription start
Poyun18865	TATA-box	TATTTAAA	1632	8	-	Arabidopsis thaliana	TATA-box	core promoter element around -30 of transcription start
Poyun18865	TATA-box	ATATAT	1640	6	-	Brassica napus	TATA-box	core promoter element around -30 of transcription start
Poyun18865	TATA-box	TATA	1641	4	-	Arabidopsis thaliana	TATA-box	core promoter element around -30 of transcription start
Poyun18865	TATA-box	ATTATA	1730	6	+	Brassica napus	TATA-box	core promoter element around -30 of transcription start
Poyun18865	TATA-box	TATAA	1731	5	-	Arabidopsis thaliana	TATA-box	core promoter element around -30 of transcription start
Poyun18865	TATA-box	TATA	1732	4	-	Arabidopsis thaliana	TATA-box	core promoter element around -30 of transcription start
Poyun18865	TATA-box	ATATAT	1818	6	-	Brassica napus	TATA-box	core promoter element around -30 of transcription start
Poyun18865	TATA-box	TATA	1819	4	-	Arabidopsis thaliana	TATA-box	core promoter element around -30 of transcription start
Poyun18865	TATA-box	ATATAT	1855	6	-	Brassica napus	TATA-box	core promoter element around -30 of transcription start
Poyun18865	TATA-box	TATA	1856	4	-	Arabidopsis thaliana	TATA-box	core promoter element around -30 of transcription start
Poyun18866	TATA-box	TATA	185	4	+	Arabidopsis thaliana	TATA-box	core promoter element around -30 of transcription start
Poyun18866	TATA-box	ATATAT	197	6	+	Brassica napus	TATA-box	core promoter element around -30 of transcription start
Poyun18866	TATA-box	TATATA	198	6	+	Arabidopsis thaliana	TATA-box	core promoter element around -30 of transcription start
Poyun18866	TATA-box	ATATAT	199	6	+	Brassica napus	TATA-box	core promoter element around -30 of transcription start
Poyun18866	TATA-box	TATA	200	4	+	Arabidopsis thaliana	TATA-box	core promoter element around -30 of transcription start
Poyun18866	TATA-box	ATTATA	217	6	+	Brassica napus	TATA-box	core promoter element around -30 of transcription start
Poyun18866	TATA-box	TATAA	218	5	-	Arabidopsis thaliana	TATA-box	core promoter element around -30 of transcription start
Poyun18866	TATA-box	TATA	219	4	+	Arabidopsis thaliana	TATA-box	core promoter element around -30 of transcription start
Poyun18866	TATA-box	TATA	300	4	+	Arabidopsis thaliana	TATA-box	core promoter element around -30 of transcription start
Poyun18866	TATA-box	ATATAT	320	6	+	Brassica napus	TATA-box	core promoter element around -30 of transcription start
Poyun18866	TATA-box	TATA	321	4	+	Arabidopsis thaliana	TATA-box	core promoter element around -30 of transcription start
Poyun18866	TATA-box	ATATAT	689	6	+	Brassica napus	TATA-box	core promoter element around -30 of transcription start
Poyun18866	TATA-box	TATA	690	4	+	Arabidopsis thaliana	TATA-box	core promoter element around -30 of transcription start
Poyun18866	TATA-box	TACATAAA	705	8	+	Oryza sativa	TATA-box	core promoter element around -30 of transcription start
Poyun18866	TATA-box	TATA	720	4	+	Arabidopsis thaliana	TATA-box	core promoter element around -30 of transcription start
Poyun18866	TATA-box	TATAAAA	744	7	-	Pisum sativum	TATA-box	core promoter element around -30 of transcription start
Poyun18866	TATA-box	TATAAA	745	6	-	Helianthus annuus	TATA-box	core promoter element around -30 of transcription start
Poyun18866	TATA-box	TATAA	746	5	-	Arabidopsis thaliana	TATA-box	core promoter element around -30 of transcription start
Poyun18866	TATA-box	TATA	747	4	+	Arabidopsis thaliana	TATA-box	core promoter element around -30 of transcription start
Poyun18866	TATA-box	TATAAAA	807	7	-	Pisum sativum	TATA-box	core promoter element around -30 of transcription start
Poyun18866	TATA-box	TATAAA	808	6	-	Helianthus annuus	TATA-box	core promoter element around -30 of transcription start
Poyun18866	TATA-box	TATATAA	809	7	-	Arabidopsis thaliana	TATA-box	core promoter element around -30 of transcription start
Poyun18866	TATA-box	TATATA	810	6	+	Arabidopsis thaliana	TATA-box	core promoter element around -30 of transcription start
Poyun18866	TATA-box	TATA	812	4	+	Arabidopsis thaliana	TATA-box	core promoter element around -30 of transcription start
Poyun18866	TATA-box	taTATAAAtc	849	9	-	Arabidopsis thaliana	TATA-box	core promoter element around -30 of transcription start
Poyun18866	TATA-box	TATA	872	4	+	Arabidopsis thaliana	TATA-box	core promoter element around -30 of transcription start
Poyun18866	TATA-box	ATATAT	896	6	+	Brassica napus	TATA-box	core promoter element around -30 of transcription start
Poyun18866	TATA-box	TATA	897	4	+	Arabidopsis thaliana	TATA-box	core promoter element around -30 of transcription start
Poyun18866	TATA-box	TATAAATA	933	8	-	Daucus carota	TATA-box	core promoter element around -30 of transcription start
Poyun18866	TATA-box	TATAAAT	934	7	-	Brassica juncea	TATA-box	core promoter element around -30 of transcription start
Poyun18866	TATA-box	TATAAA	935	6	-	Helianthus annuus	TATA-box	core promoter element around -30 of transcription start
Poyun18866	TATA-box	TATAA	936	5	-	Arabidopsis thaliana	TATA-box	core promoter element around -30 of transcription start
Poyun18866	TATA-box	TATA	937	4	+	Arabidopsis thaliana	TATA-box	core promoter element around -30 of transcription start
Poyun18866	TATA-box	TATACA	956	6	-	Helianthus annuus	TATA-box	core promoter element around -30 of transcription start
Poyun18866	TATA-box	TATA	958	4	+	Arabidopsis thaliana	TATA-box	core promoter element around -30 of transcription start
Poyun18866	TATA-box	TACAAAA	1019	7	-	Oryza sativa	TATA-box	core promoter element around -30 of transcription start
Poyun18866	TATA-box	TATACA	1053	6	-	Helianthus annuus	TATA-box	core promoter element around -30 of transcription start
Poyun18866	TATA-box	TATA	1055	4	-	Arabidopsis thaliana	TATA-box	core promoter element around -30 of transcription start
Poyun18866	TATA-box	TATAAAA	1109	7	-	Pisum sativum	TATA-box	core promoter element around -30 of transcription start
Poyun18866	TATA-box	TATAAA	1110	6	-	Helianthus annuus	TATA-box	core promoter element around -30 of transcription start
Poyun18866	TATA-box	TATAA	1111	5	-	Arabidopsis thaliana	TATA-box	core promoter element around -30 of transcription start
Poyun18866	TATA-box	TATA	1112	4	-	Arabidopsis thaliana	TATA-box	core promoter element around -30 of transcription start
Poyun18866	TATA-box	TATA	1139	4	-	Arabidopsis thaliana	TATA-box	core promoter element around -30 of transcription start
Poyun18866	TATA-box	TATAAAA	1169	7	-	Pisum sativum	TATA-box	core promoter element around -30 of transcription start
Poyun18866	TATA-box	TATAAA	1170	6	-	Helianthus annuus	TATA-box	core promoter element around -30 of transcription start
Poyun18866	TATA-box	TATAA	1171	5	-	Arabidopsis thaliana	TATA-box	core promoter element around -30 of transcription start
Poyun18866	TATA-box	TATA	1172	4	-	Arabidopsis thaliana	TATA-box	core promoter element around -30 of transcription start
Poyun18866	TATA-box	TATA	1204	4	-	Arabidopsis thaliana	TATA-box	core promoter element around -30 of transcription start
Poyun18866	TATA-box	TACAAAA	1318	7	+	Oryza sativa	TATA-box	core promoter element around -30 of transcription start
Poyun18866	TATA-box	TATA	1380	4	-	Arabidopsis thaliana	TATA-box	core promoter element around -30 of transcription start
Poyun18866	TATA-box	ATTATA	1944	6	+	Brassica napus	TATA-box	core promoter element around -30 of transcription start
Poyun18866	TATA-box	TATAA	1945	5	-	Arabidopsis thaliana	TATA-box	core promoter element around -30 of transcription start
Poyun18866	TATA-box	TATA	1946	4	-	Arabidopsis thaliana	TATA-box	core promoter element around -30 of transcription start
Poyun19116	TATA-box	TATAAA	34	6	-	Helianthus annuus	TATA-box	core promoter element around -30 of transcription start
Poyun19116	TATA-box	TATAA	35	5	-	Arabidopsis thaliana	TATA-box	core promoter element around -30 of transcription start
Poyun19116	TATA-box	TATA	36	4	+	Arabidopsis thaliana	TATA-box	core promoter element around -30 of transcription start
Poyun19116	TATA-box	TACAAAA	217	7	+	Oryza sativa	TATA-box	core promoter element around -30 of transcription start
Poyun19116	TATA-box	ATATAA	226	6	+	Brassica oleracea	TATA-box	core promoter element around -30 of transcription start
Poyun19116	TATA-box	TATA	227	4	+	Arabidopsis thaliana	TATA-box	core promoter element around -30 of transcription start
Poyun19116	TATA-box	ATATAT	275	6	+	Brassica napus	TATA-box	core promoter element around -30 of transcription start
Poyun19116	TATA-box	TATATA	276	6	+	Arabidopsis thaliana	TATA-box	core promoter element around -30 of transcription start
Poyun19116	TATA-box	ATATAA	277	6	+	Brassica oleracea	TATA-box	core promoter element around -30 of transcription start
Poyun19116	TATA-box	TATA	278	4	+	Arabidopsis thaliana	TATA-box	core promoter element around -30 of transcription start
Poyun19116	TATA-box	ATATAA	535	6	+	Brassica oleracea	TATA-box	core promoter element around -30 of transcription start
Poyun19116	TATA-box	TATA	536	4	+	Arabidopsis thaliana	TATA-box	core promoter element around -30 of transcription start
Poyun19116	TATA-box	ATTATA	613	6	+	Brassica napus	TATA-box	core promoter element around -30 of transcription start
Poyun19116	TATA-box	TATAA	614	5	-	Arabidopsis thaliana	TATA-box	core promoter element around -30 of transcription start
Poyun19116	TATA-box	TATA	615	4	+	Arabidopsis thaliana	TATA-box	core promoter element around -30 of transcription start
Poyun19116	TATA-box	ATATAA	646	6	+	Brassica oleracea	TATA-box	core promoter element around -30 of transcription start
Poyun19116	TATA-box	TATA	647	4	+	Arabidopsis thaliana	TATA-box	core promoter element around -30 of transcription start
Poyun19116	TATA-box	TATATA	893	6	+	Arabidopsis thaliana	TATA-box	core promoter element around -30 of transcription start
Poyun19116	TATA-box	ATATAA	894	6	+	Brassica oleracea	TATA-box	core promoter element around -30 of transcription start
Poyun19116	TATA-box	TATA	895	4	+	Arabidopsis thaliana	TATA-box	core promoter element around -30 of transcription start
Poyun19116	TATA-box	TATA	966	4	+	Arabidopsis thaliana	TATA-box	core promoter element around -30 of transcription start
[truncated: 1,213 more rows]

## Sheet: Sheet1
Table S4-2. Heatmap data of cis-elements of PyHAK promoters
Id	groups	abscisic acid	anaerobic	auxin	gibberellin	MeJA	salicylic acid	defense and stress	anoxic	light	low-temperature	maximal elicitor	MYB in drought	MYB in light	MYBHv1	cell cycle	circadian	differentiation of cells	meristem	MYB in flavonoid biosynthetic	zein metabolism
Poyun16282	I	2	1	0	0	0	0	2	0	15	1	1	0	0	0	0	0	0	1	0	0
Poyun22962	I	4	1	0	0	4	0	0	0	18	0	0	0	0	1	0	0	0	0	0	0
Poyun00774	II	0	1	0	0	2	1	0	0	6	0	1	0	0	2	0	0	1	0	0	1
Poyun10325	II	5	0	0	4	0	1	1	0	24	0	0	0	1	0	0	0	0	0	2	2
Poyun14403	II	1	4	5	2	0	0	1	0	14	1	0	2	0	0	0	1	0	1	0	1
Poyun19116	II	1	0	2	2	2	0	1	0	5	0	0	0	1	0	0	0	0	0	0	0
Poyun19248	II	4	5	1	0	0	0	0	0	10	1	0	0	2	1	0	1	0	0	1	2
Poyun26197	II	0	3	2	0	4	0	1	0	12	0	0	0	3	0	0	0	0	0	0	0
Poyun29646	II	3	5	0	2	6	1	0	0	8	2	1	1	1	3	0	0	0	0	0	0
Poyun38524	II	3	2	0	1	2	0	1	0	13	0	0	1	1	0	1	1	0	0	0	0
Poyun16214	III	1	3	0	0	0	0	2	0	9	0	1	1	0	1	0	0	1	0	0	0
Poyun23027	III	1	5	2	1	2	1	1	0	3	2	0	0	0	1	0	0	0	0	0	0
Poyun24811	III	2	3	0	0	2	0	1	0	12	0	0	1	0	0	0	1	0	0	0	0
Poyun28189	III	4	2	0	1	0	3	0	0	22	0	0	0	1	0	0	0	0	0	0	0
Poyun31584	III	2	2	1	0	0	0	1	0	15	0	0	0	0	1	0	0	0	0	0	0
Poyun36717	III	6	3	2	1	0	0	2	0	14	0	0	1	0	0	0	0	0	0	0	0
Poyun36718	III	4	5	0	3	2	0	2	0	7	0	0	0	0	2	0	0	0	0	0	4
Poyun01227	IV	4	2	1	0	2	0	1	0	12	1	0	1	1	0	0	0	0	0	1	1
Poyun18865	IV	0	2	0	1	0	0	0	0	11	1	0	0	1	0	0	0	0	0	0	0
Poyun18866	IV	0	2	0	0	0	1	0	0	10	0	0	1	1	0	0	0	0	0	1	1
Poyun02111	V	0	2	0	1	2	0	0	0	6	0	0	2	1	0	0	0	0	0	0	0
Poyun02137	V	1	3	1	0	2	0	1	0	8	0	0	0	2	1	0	0	0	1	0	1
Poyun16215	V	1	5	2	1	0	1	0	0	9	3	0	3	2	0	0	0	1	1	0	1
Poyun18016	V	2	4	2	1	0	0	0	0	9	1	0	1	1	0	0	0	0	1	0	0
Poyun23026	V	6	6	0	0	4	0	1	0	23	1	0	1	0	0	0	0	0	1	0	2
Poyun00436	VI	0	2	0	1	0	0	0	0	6	0	0	0	0	0	0	0	0	0	0	0
Poyun00650	VI	2	6	0	1	0	0	3	0	21	0	0	0	1	0	0	0	0	1	1	0
Poyun00651	VI	0	1	0	1	0	1	1	0	7	0	0	1	0	2	0	0	0	1	0	0
Poyun00653	VI	0	5	1	0	0	0	0	0	11	0	0	0	0	0	0	1	0	0	0	1
Poyun00654	VI	0	1	1	1	2	0	0	0	7	0	0	0	0	1	0	0	0	0	0	0
Poyun23807	VI	1	1	0	1	0	4	0	0	14	1	0	1	0	0	0	0	0	0	0	2
Poyun26324	VI	2	2	0	0	0	0	0	0	15	0	0	1	2	0	0	0	0	0	0	1
