# Supplementary material for: Identification, classification, and stress-responsive regulation of HAK family genes in poplar
Source: Front Plant Sci. 2025 Nov 14;16:1690537. doi: 10.3389/fpls.2025.1690537 (PMC12660106; doi:10.3389/fpls.2025.1690537)
Supplement: Supplementary Table 5 — Expression values of PyHAK genes for the heatmap. [file Table5.xlsx]

## Sheet: Sheet1
Table S5. Expression values of PyHAK genes for the heatmap.
ID	T4	T1	CK
PyHAK1	3.85566	3.19902	2.81079
PyHAK2	0.941106	0.356144	0.488858
PyHAK3	0	0	0
PyHAK4	0	0	0
PyHAK5	0	0	0
PyHAK6	1.24286	0.782409	0.78799
PyHAK7	6.75596	5.18057	5.66477
PyHAK8	2.5599	2.51433	2.4991
PyHAK9	4.25273	4.20841	4.18402
PyHAK10	8.60171	6.34796	6.12336
PyHAK11	0	0	0.20581
PyHAK12	6.76013	6.24774	5.82587
PyHAK13	5.95853	5.75426	5.64703
PyHAK14	0.447138	1.37295	1.20789
PyHAK15	4.95652	5.2594	4.99699
PyHAK16	6.68599	6.96205	6.67379
PyHAK17	0	0.137504	0.0658021
PyHAK18	3.36411	3.38082	3.47638
PyHAK19	4.10769	4.55357	4.94251
PyHAK20	3.57168	3.99699	3.90881
PyHAK21	2.17845	5.09029	4.80392
PyHAK22	5.49836	3.53149	3.12488
PyHAK23	0	0	0
PyHAK24	3.94361	4.72665	3.9542
PyHAK25	4.55049	4.94938	5.23853
PyHAK26	6.48896	3.91711	2.20997
PyHAK27	1.40962	4.14023	4.30086
PyHAK28	0	0	0
PyHAK29	1	1.14405	1.23471
PyHAK30	0.111031	0.102098	0.176323
PyHAK31	0.246915	0.146221	0.159199
PyHAK32	2.88036	2.70929	1.85599
