# Supplementary material for: Identification, classification, and stress-responsive regulation of HAK family genes in poplar
Source: Front Plant Sci. 2025 Nov 14;16:1690537. doi: 10.3389/fpls.2025.1690537 (PMC12660106; doi:10.3389/fpls.2025.1690537)
Supplement: Supplementary Table 6 — Primers for qRT-PCR. [file Table6.xlsx]

## Sheet: Sheet1
Table S6.Primers for qRT-PCR.
Gene_ID	Primer sequences(5'-3')
PyHAK1	qF:AAATGGCGTAACAGTCATAAAA
	qR:ACTCTTGCTCCGACATCCTC
PyHAK2	qF:CAGCAGTTCATGTTGAAGAATC
	qR:TCGGCACCTTTTGGGAC
PyHAK7	qF:ATGAGTAGTGATGTAGTCGTGCTT
	qR:CAGGAAAATGAGATAGGTCGG
PyHAK10	qF:GTACATCTGGCATTATGGGACT
	qR:TATGGAACAGGAACTGATTTGAC
PyHAK12	qF:CCAACCTTCCAGCATTCC
	qR:TCTCATCCCTTGCACCGT
PyHAK13	qF:TGATGTCTGCTGTGAGTGGTC
	qR:AAATAGATGTAGGCTGGATTGAGT
PyHAK19	qF:ATGTTTGTTACCACCTGCTTG
	qR:GTTATGTGACTCGAATGATTGTTT
PyHAK22	qF:TGGTATTGTGCGTGTCCG
	qR:GAAACCGTTCCTTGGCTCT
PyHAK24	qF:CAACAAGGTATCACTAGAATGGC
	qR:ACAAGGACACGATGGAAGG
PyHAK25	qF:TTCCTTGATTTTCTGGACCTT
	qR:TCCTCATCGGCTGCTTG
PyHAK26	qF:GAGGGACTTTCGCCTTGTA
	qR:AACGATGCTATCTTGGGTCA
