# Supplementary material for: Identification, classification, and stress-responsive regulation of HAK family genes in poplar
Source: Front Plant Sci. 2025 Nov 14;16:1690537. doi: 10.3389/fpls.2025.1690537 (PMC12660106; doi:10.3389/fpls.2025.1690537)
Supplement: Supplementary Table 7 — Interacted proteins of PyHAKs predicted in STRING. [file Table7.xlsx]

## Sheet: Sheet1
Table S7. Interaction proteins of PyHAKs
Poyun00436
#node1	node2	node1_string_id	node2_string_id	neighborhood_on_chromosome	gene_fusion	phylogenetic_cooccurrence	homology	coexpression	experimentally_determined_interaction	database_annotated	automated_textmining	combined_score
ERF58	POPTR_0001s03680.1	3694.POPTR_0001s04190.1	3694.POPTR_0001s03680.1	0	0	0	0	0	0	0	0.6	0.6
ERF58	POPTR_0006s06160.1	3694.POPTR_0001s04190.1	3694.POPTR_0006s06160.1	0	0	0	0	0	0.056	0	0.4	0.409
ERF58	POPTR_0025s00500.1	3694.POPTR_0001s04190.1	3694.POPTR_0025s00500.1	0	0	0	0	0	0.056	0	0.4	0.409
ERF59	POPTR_0001s03680.1	3694.POPTR_0003s21090.1	3694.POPTR_0001s03680.1	0	0	0	0	0	0	0	0.6	0.6
ERF59	POPTR_0025s00500.1	3694.POPTR_0003s21090.1	3694.POPTR_0025s00500.1	0	0	0	0	0	0.056	0	0.4	0.409
ERF59	POPTR_0006s06160.1	3694.POPTR_0003s21090.1	3694.POPTR_0006s06160.1	0	0	0	0	0	0.056	0	0.4	0.409
POPTR_0001s03680.1	POPTR_0005s04660.1	3694.POPTR_0001s03680.1	3694.POPTR_0005s04660.1	0	0	0	0	0	0	0	0.592	0.592
POPTR_0001s03680.1	POPTR_0010s03270.1	3694.POPTR_0001s03680.1	3694.POPTR_0010s03270.1	0	0	0	0	0	0	0	0.592	0.592
POPTR_0001s03680.1	POPTR_0003s01270.1	3694.POPTR_0001s03680.1	3694.POPTR_0003s01270.1	0	0	0	0	0	0	0	0.616	0.616
POPTR_0001s03680.1	POPTR_0017s02430.1	3694.POPTR_0001s03680.1	3694.POPTR_0017s02430.1	0	0	0	0	0	0	0	0.619	0.619
POPTR_0001s03680.1	POPTR_0004s08170.1	3694.POPTR_0001s03680.1	3694.POPTR_0004s08170.1	0	0	0	0	0	0	0	0.619	0.619
POPTR_0001s03680.1	POPTR_0006s06160.1	3694.POPTR_0001s03680.1	3694.POPTR_0006s06160.1	0	0	0	0	0	0.056	0	0.619	0.624
POPTR_0001s03680.1	POPTR_0018s13210.1	3694.POPTR_0001s03680.1	3694.POPTR_0018s13210.1	0.196	0	0	0	0	0	0	0.599	0.663
POPTR_0001s03680.1	POPTR_0025s00500.1	3694.POPTR_0001s03680.1	3694.POPTR_0025s00500.1	0	0	0.274	0	0	0.056	0	0.619	0.716
POPTR_0003s01270.1	POPTR_0018s13210.1	3694.POPTR_0003s01270.1	3694.POPTR_0018s13210.1	0	0	0	0	0	0	0	0.734	0.734
POPTR_0003s01270.1	POPTR_0025s00500.1	3694.POPTR_0003s01270.1	3694.POPTR_0025s00500.1	0	0	0	0	0	0.078	0	0.829	0.835
POPTR_0003s01270.1	POPTR_0006s06160.1	3694.POPTR_0003s01270.1	3694.POPTR_0006s06160.1	0	0	0	0	0	0.078	0	0.829	0.835
POPTR_0004s08170.1	POPTR_0025s00500.1	3694.POPTR_0004s08170.1	3694.POPTR_0025s00500.1	0	0	0	0	0	0.078	0	0.424	0.446
POPTR_0004s08170.1	POPTR_0006s06160.1	3694.POPTR_0004s08170.1	3694.POPTR_0006s06160.1	0	0	0	0	0	0.078	0	0.424	0.446
POPTR_0004s08170.1	POPTR_0010s03270.1	3694.POPTR_0004s08170.1	3694.POPTR_0010s03270.1	0	0	0	0	0	0.056	0	0.589	0.595
POPTR_0004s08170.1	POPTR_0005s04660.1	3694.POPTR_0004s08170.1	3694.POPTR_0005s04660.1	0	0	0	0	0	0.056	0	0.589	0.595
POPTR_0004s08170.1	POPTR_0018s13210.1	3694.POPTR_0004s08170.1	3694.POPTR_0018s13210.1	0	0	0	0	0	0	0	0.727	0.727
POPTR_0005s04660.1	POPTR_0017s02430.1	3694.POPTR_0005s04660.1	3694.POPTR_0017s02430.1	0	0	0	0	0	0.056	0	0.589	0.595
POPTR_0005s04660.1	POPTR_0018s13210.1	3694.POPTR_0005s04660.1	3694.POPTR_0018s13210.1	0.206	0	0	0	0	0.109	0	0.761	0.816
POPTR_0006s06160.1	POPTR_0017s02430.1	3694.POPTR_0006s06160.1	3694.POPTR_0017s02430.1	0	0	0	0	0	0.078	0	0.424	0.446
POPTR_0006s06160.1	POPTR_0018s13210.1	3694.POPTR_0006s06160.1	3694.POPTR_0018s13210.1	0	0	0	0	0.043	0.056	0	0.529	0.537
POPTR_0010s03270.1	POPTR_0017s02430.1	3694.POPTR_0010s03270.1	3694.POPTR_0017s02430.1	0	0	0	0	0	0.056	0	0.589	0.595
POPTR_0010s03270.1	POPTR_0018s13210.1	3694.POPTR_0010s03270.1	3694.POPTR_0018s13210.1	0.206	0	0	0	0	0.109	0	0.761	0.816
POPTR_0017s02430.1	POPTR_0025s00500.1	3694.POPTR_0017s02430.1	3694.POPTR_0025s00500.1	0	0	0	0	0	0.078	0	0.424	0.446
POPTR_0017s02430.1	POPTR_0018s13210.1	3694.POPTR_0017s02430.1	3694.POPTR_0018s13210.1	0	0	0	0	0	0	0	0.727	0.727
POPTR_0018s13210.1	POPTR_0025s00500.1	3694.POPTR_0018s13210.1	3694.POPTR_0025s00500.1	0	0	0	0	0.043	0.056	0	0.529	0.537
Poyun10325
#node1	node2	node1_string_id	node2_string_id	neighborhood_on_chromosome	gene_fusion	phylogenetic_cooccurrence	homology	coexpression	experimentally_determined_interaction	database_annotated	automated_textmining	combined_score
POPTR_0002s23240.1	POPTR_0002s23850.1	3694.POPTR_0002s23240.1	3694.POPTR_0002s23850.1	0	0	0	0	0	0	0	0.604	0.604
POPTR_0002s23850.1	POPTR_0006s24650.1	3694.POPTR_0002s23850.1	3694.POPTR_0006s24650.1	0	0	0	0	0	0	0	0.607	0.607
POPTR_0002s23850.1	POPTR_0018s05100.1	3694.POPTR_0002s23850.1	3694.POPTR_0018s05100.1	0	0	0	0	0	0	0	0.607	0.607
POPTR_0002s23850.1	POPTR_0006s06160.1	3694.POPTR_0002s23850.1	3694.POPTR_0006s06160.1	0	0	0	0	0	0.056	0	0.604	0.61
POPTR_0002s23850.1	POPTR_0005s09110.1	3694.POPTR_0002s23850.1	3694.POPTR_0005s09110.1	0	0	0	0	0	0	0	0.612	0.612
POPTR_0002s23850.1	POPTR_0007s07270.1	3694.POPTR_0002s23850.1	3694.POPTR_0007s07270.1	0	0	0	0	0.053	0	0	0.612	0.616
POPTR_0002s23850.1	POPTR_0009s08430.1	3694.POPTR_0002s23850.1	3694.POPTR_0009s08430.1	0	0	0	0	0.052	0	0	0.619	0.623
POPTR_0002s23850.1	POPTR_0018s13210.1	3694.POPTR_0002s23850.1	3694.POPTR_0018s13210.1	0.196	0	0	0	0.053	0	0	0.602	0.67
POPTR_0002s23850.1	POPTR_0003s01270.1	3694.POPTR_0002s23850.1	3694.POPTR_0003s01270.1	0	0	0	0	0.051	0	0	0.678	0.681
POPTR_0002s23850.1	POPTR_0025s00500.1	3694.POPTR_0002s23850.1	3694.POPTR_0025s00500.1	0	0	0.274	0	0	0.056	0	0.604	0.704
POPTR_0003s01270.1	POPTR_0018s13210.1	3694.POPTR_0003s01270.1	3694.POPTR_0018s13210.1	0	0	0	0	0	0	0	0.734	0.734
POPTR_0003s01270.1	POPTR_0009s08430.1	3694.POPTR_0003s01270.1	3694.POPTR_0009s08430.1	0	0	0	0	0.106	0	0	0.717	0.736
POPTR_0003s01270.1	POPTR_0018s05100.1	3694.POPTR_0003s01270.1	3694.POPTR_0018s05100.1	0	0	0	0	0	0	0	0.794	0.794
POPTR_0003s01270.1	POPTR_0006s24650.1	3694.POPTR_0003s01270.1	3694.POPTR_0006s24650.1	0	0	0	0	0	0	0	0.794	0.794
POPTR_0003s01270.1	POPTR_0025s00500.1	3694.POPTR_0003s01270.1	3694.POPTR_0025s00500.1	0	0	0	0	0	0.078	0	0.829	0.835
POPTR_0003s01270.1	POPTR_0006s06160.1	3694.POPTR_0003s01270.1	3694.POPTR_0006s06160.1	0	0	0	0	0	0.078	0	0.829	0.835
POPTR_0006s06160.1	POPTR_0018s13210.1	3694.POPTR_0006s06160.1	3694.POPTR_0018s13210.1	0	0	0	0	0.043	0.056	0	0.529	0.537
POPTR_0006s24650.1	POPTR_0009s08430.1	3694.POPTR_0006s24650.1	3694.POPTR_0009s08430.1	0	0	0.401	0.623	0	0	0	0.848	0.437
POPTR_0006s24650.1	POPTR_0018s13210.1	3694.POPTR_0006s24650.1	3694.POPTR_0018s13210.1	0.196	0	0	0	0	0.06	0	0.619	0.686
POPTR_0009s08430.1	POPTR_0018s13210.1	3694.POPTR_0009s08430.1	3694.POPTR_0018s13210.1	0.196	0	0	0	0	0.06	0	0.7	0.753
POPTR_0018s05100.1	POPTR_0018s13210.1	3694.POPTR_0018s05100.1	3694.POPTR_0018s13210.1	0.196	0	0	0	0	0.06	0	0.619	0.686
POPTR_0018s13210.1	POPTR_0025s00500.1	3694.POPTR_0018s13210.1	3694.POPTR_0025s00500.1	0	0	0	0	0.043	0.056	0	0.529	0.537
Poyun23027
#node1	node2	node1_string_id	node2_string_id	neighborhood_on_chromosome	gene_fusion	phylogenetic_cooccurrence	homology	coexpression	experimentally_determined_interaction	database_annotated	automated_textmining	combined_score
POPTR_0002s10400.1	POPTR_0008s14670.1	3694.POPTR_0002s10400.1	3694.POPTR_0008s14670.1	0	0	0	0	0	0.207	0	0.647	0.708
POPTR_0003s13470.1	POPTR_0018s13210.1	3694.POPTR_0003s13470.1	3694.POPTR_0018s13210.1	0.196	0	0	0	0	0.06	0	0.429	0.53
POPTR_0003s13470.1	POPTR_0004s23680.1	3694.POPTR_0003s13470.1	3694.POPTR_0004s23680.1	0.065	0	0	0	0	0	0	0.677	0.685
POPTR_0003s13470.1	POPTR_0006s11590.1	3694.POPTR_0003s13470.1	3694.POPTR_0006s11590.1	0	0	0	0	0.053	0	0	0.723	0.726
POPTR_0003s13470.1	POPTR_0008s14670.1	3694.POPTR_0003s13470.1	3694.POPTR_0008s14670.1	0	0	0	0	0	0	0	0.727	0.727
POPTR_0003s13470.1	POPTR_0005s04660.1	3694.POPTR_0003s13470.1	3694.POPTR_0005s04660.1	0.065	0	0	0	0	0.077	0	0.71	0.728
POPTR_0004s23680.1	POPTR_0018s13210.1	3694.POPTR_0004s23680.1	3694.POPTR_0018s13210.1	0.213	0	0	0	0	0	0	0.332	0.451
POPTR_0004s23680.1	POPTR_0008s14670.1	3694.POPTR_0004s23680.1	3694.POPTR_0008s14670.1	0	0	0	0	0	0	0	0.677	0.677
POPTR_0004s23680.1	POPTR_0006s11590.1	3694.POPTR_0004s23680.1	3694.POPTR_0006s11590.1	0	0	0	0	0.046	0	0	0.677	0.678
POPTR_0004s23680.1	POPTR_0005s04660.1	3694.POPTR_0004s23680.1	3694.POPTR_0005s04660.1	0.093	0	0	0	0.05	0	0	0.682	0.702
POPTR_0005s04660.1	POPTR_0008s14670.1	3694.POPTR_0005s04660.1	3694.POPTR_0008s14670.1	0	0	0	0	0	0	0	0.68	0.68
POPTR_0005s04660.1	POPTR_0006s11590.1	3694.POPTR_0005s04660.1	3694.POPTR_0006s11590.1	0	0	0	0	0	0.051	0	0.678	0.681
POPTR_0005s04660.1	POPTR_0018s13210.1	3694.POPTR_0005s04660.1	3694.POPTR_0018s13210.1	0.206	0	0	0	0	0.109	0	0.761	0.816
POPTR_0005s17740.1	POPTR_0008s14670.1	3694.POPTR_0005s17740.1	3694.POPTR_0008s14670.1	0	0	0	0	0	0.207	0	0.647	0.708
POPTR_0006s11590.1	POPTR_0008s14670.1	3694.POPTR_0006s11590.1	3694.POPTR_0008s14670.1	0	0	0	0	0	0	0	0.723	0.723
POPTR_0008s14670.1	POPTR_0017s14560.1	3694.POPTR_0008s14670.1	3694.POPTR_0017s14560.1	0	0	0	0	0	0	0	0.671	0.671
POPTR_0008s14670.1	POPTR_0017s14550.1	3694.POPTR_0008s14670.1	3694.POPTR_0017s14550.1	0	0	0	0	0.063	0	0	0.671	0.678
POPTR_0008s14670.1	POPTR_0018s13210.1	3694.POPTR_0008s14670.1	3694.POPTR_0018s13210.1	0.196	0	0	0	0	0	0	0.619	0.68
POPTR_0008s14670.1	POPTR_0009s08430.1	3694.POPTR_0008s14670.1	3694.POPTR_0009s08430.1	0	0	0	0	0	0	0	0.762	0.762
POPTR_0009s08430.1	POPTR_0018s13210.1	3694.POPTR_0009s08430.1	3694.POPTR_0018s13210.1	0.196	0	0	0	0	0.06	0	0.7	0.753
POPTR_0017s14550.1	POPTR_0017s14560.1	3694.POPTR_0017s14550.1	3694.POPTR_0017s14560.1	0	0.581	0	0	0.062	0	0	0	0.59
Poyun16214
#node1	node2	node1_string_id	node2_string_id	neighborhood_on_chromosome	gene_fusion	phylogenetic_cooccurrence	homology	coexpression	experimentally_determined_interaction	database_annotated	automated_textmining	combined_score
POPTR_0002s10400.1	POPTR_0010s10440.1	3694.POPTR_0002s10400.1	3694.POPTR_0010s10440.1	0	0	0	0	0	0.207	0	0.647	0.708
POPTR_0003s01270.1	POPTR_0010s10440.1	3694.POPTR_0003s01270.1	3694.POPTR_0010s10440.1	0	0	0	0	0	0	0	0.665	0.665
POPTR_0003s01270.1	POPTR_0018s13210.1	3694.POPTR_0003s01270.1	3694.POPTR_0018s13210.1	0	0	0	0	0	0	0	0.734	0.734
POPTR_0003s01270.1	POPTR_0009s08430.1	3694.POPTR_0003s01270.1	3694.POPTR_0009s08430.1	0	0	0	0	0.106	0	0	0.717	0.736
POPTR_0003s01270.1	POPTR_0012s14820.1	3694.POPTR_0003s01270.1	3694.POPTR_0012s14820.1	0	0	0	0	0	0.215	0	0.793	0.83
POPTR_0005s17740.1	POPTR_0010s10440.1	3694.POPTR_0005s17740.1	3694.POPTR_0010s10440.1	0	0	0	0	0	0.207	0	0.647	0.708
POPTR_0006s26140.1	POPTR_0018s13210.1	3694.POPTR_0006s26140.1	3694.POPTR_0018s13210.1	0	0	0	0	0	0	0	0.535	0.535
POPTR_0006s26140.1	POPTR_0010s10440.1	3694.POPTR_0006s26140.1	3694.POPTR_0010s10440.1	0	0	0	0	0.042	0	0	0.661	0.661
POPTR_0006s26140.1	POPTR_0009s08430.1	3694.POPTR_0006s26140.1	3694.POPTR_0009s08430.1	0	0	0	0	0	0	0	0.728	0.728
POPTR_0009s08430.1	POPTR_0018s00970.1	3694.POPTR_0009s08430.1	3694.POPTR_0018s00970.1	0	0	0	0	0	0	0	0.728	0.728
POPTR_0009s08430.1	POPTR_0012s14820.1	3694.POPTR_0009s08430.1	3694.POPTR_0012s14820.1	0	0	0	0	0	0	0	0.728	0.728
POPTR_0009s08430.1	POPTR_0018s13210.1	3694.POPTR_0009s08430.1	3694.POPTR_0018s13210.1	0.196	0	0	0	0	0.06	0	0.7	0.753
POPTR_0009s08430.1	POPTR_0010s10440.1	3694.POPTR_0009s08430.1	3694.POPTR_0010s10440.1	0	0	0	0	0	0	0	0.762	0.762
POPTR_0010s10440.1	POPTR_0018s00970.1	3694.POPTR_0010s10440.1	3694.POPTR_0018s00970.1	0	0	0	0	0.042	0	0	0.661	0.661
POPTR_0010s10440.1	POPTR_0012s14820.1	3694.POPTR_0010s10440.1	3694.POPTR_0012s14820.1	0	0	0	0	0.042	0	0	0.661	0.661
POPTR_0010s10440.1	POPTR_0017s14560.1	3694.POPTR_0010s10440.1	3694.POPTR_0017s14560.1	0	0	0	0	0	0	0	0.671	0.671
POPTR_0010s10440.1	POPTR_0017s14550.1	3694.POPTR_0010s10440.1	3694.POPTR_0017s14550.1	0	0	0	0	0	0	0	0.671	0.671
POPTR_0010s10440.1	POPTR_0018s13210.1	3694.POPTR_0010s10440.1	3694.POPTR_0018s13210.1	0.196	0	0	0	0	0	0	0.619	0.68
POPTR_0012s14820.1	POPTR_0018s13210.1	3694.POPTR_0012s14820.1	3694.POPTR_0018s13210.1	0	0	0	0	0	0	0	0.535	0.535
POPTR_0017s14550.1	POPTR_0017s14560.1	3694.POPTR_0017s14550.1	3694.POPTR_0017s14560.1	0	0.581	0	0	0.062	0	0	0	0.59
POPTR_0018s00970.1	POPTR_0018s13210.1	3694.POPTR_0018s00970.1	3694.POPTR_0018s13210.1	0	0	0	0	0	0	0	0.535	0.535
Poyun26324
#node1	node2	node1_string_id	node2_string_id	neighborhood_on_chromosome	gene_fusion	phylogenetic_cooccurrence	homology	coexpression	experimentally_determined_interaction	database_annotated	automated_textmining	combined_score
POPTR_0003s13470.1	POPTR_0013s12880.1	3694.POPTR_0003s13470.1	3694.POPTR_0013s12880.1	0	0	0	0	0	0	0	0.648	0.648
POPTR_0003s13470.1	POPTR_0004s23680.1	3694.POPTR_0003s13470.1	3694.POPTR_0004s23680.1	0.065	0	0	0	0	0	0	0.677	0.685
POPTR_0003s13470.1	POPTR_0014s12700.1	3694.POPTR_0003s13470.1	3694.POPTR_0014s12700.1	0	0	0	0	0.055	0	0	0.687	0.692
POPTR_0003s13470.1	POPTR_0006s11590.1	3694.POPTR_0003s13470.1	3694.POPTR_0006s11590.1	0	0	0	0	0.053	0	0	0.723	0.726
POPTR_0003s13470.1	POPTR_0005s04660.1	3694.POPTR_0003s13470.1	3694.POPTR_0005s04660.1	0.065	0	0	0	0	0.077	0	0.71	0.728
POPTR_0004s23680.1	POPTR_0013s12880.1	3694.POPTR_0004s23680.1	3694.POPTR_0013s12880.1	0	0	0	0	0	0	0	0.641	0.641
POPTR_0004s23680.1	POPTR_0014s12700.1	3694.POPTR_0004s23680.1	3694.POPTR_0014s12700.1	0	0	0	0	0	0	0	0.677	0.677
POPTR_0004s23680.1	POPTR_0006s11590.1	3694.POPTR_0004s23680.1	3694.POPTR_0006s11590.1	0	0	0	0	0.046	0	0	0.677	0.678
POPTR_0004s23680.1	POPTR_0005s04660.1	3694.POPTR_0004s23680.1	3694.POPTR_0005s04660.1	0.093	0	0	0	0.05	0	0	0.682	0.702
POPTR_0005s04660.1	POPTR_0018s01360.1	3694.POPTR_0005s04660.1	3694.POPTR_0018s01360.1	0	0	0	0	0	0.056	0	0.619	0.624
POPTR_0005s04660.1	POPTR_0006s15950.1	3694.POPTR_0005s04660.1	3694.POPTR_0006s15950.1	0	0	0	0	0	0.056	0	0.619	0.624
POPTR_0005s04660.1	POPTR_0006s26600.1	3694.POPTR_0005s04660.1	3694.POPTR_0006s26600.1	0	0	0	0	0	0.056	0	0.619	0.624
POPTR_0005s04660.1	POPTR_0018s06510.1	3694.POPTR_0005s04660.1	3694.POPTR_0018s06510.1	0	0	0	0	0	0.056	0	0.619	0.624
POPTR_0005s04660.1	POPTR_0013s12880.1	3694.POPTR_0005s04660.1	3694.POPTR_0013s12880.1	0	0	0	0	0	0	0	0.642	0.642
POPTR_0005s04660.1	POPTR_0006s11590.1	3694.POPTR_0005s04660.1	3694.POPTR_0006s11590.1	0	0	0	0	0	0.051	0	0.678	0.681
POPTR_0005s04660.1	POPTR_0014s12700.1	3694.POPTR_0005s04660.1	3694.POPTR_0014s12700.1	0	0	0	0	0	0	0	0.863	0.863
POPTR_0006s11590.1	POPTR_0013s12880.1	3694.POPTR_0006s11590.1	3694.POPTR_0013s12880.1	0	0	0	0	0.147	0	0	0.648	0.687
POPTR_0006s11590.1	POPTR_0014s12700.1	3694.POPTR_0006s11590.1	3694.POPTR_0014s12700.1	0	0	0	0	0.33	0	0	0.683	0.778
POPTR_0006s15950.1	POPTR_0014s12700.1	3694.POPTR_0006s15950.1	3694.POPTR_0014s12700.1	0	0	0	0	0	0	0	0.742	0.742
POPTR_0006s15950.1	POPTR_0025s00500.1	3694.POPTR_0006s15950.1	3694.POPTR_0025s00500.1	0	0	0	0	0.046	0.609	0	0.682	0.871
POPTR_0006s26600.1	POPTR_0014s12700.1	3694.POPTR_0006s26600.1	3694.POPTR_0014s12700.1	0	0	0	0	0	0	0	0.742	0.742
POPTR_0006s26600.1	POPTR_0025s00500.1	3694.POPTR_0006s26600.1	3694.POPTR_0025s00500.1	0	0	0	0	0.046	0.609	0	0.682	0.871
POPTR_0013s12880.1	POPTR_0014s12700.1	3694.POPTR_0013s12880.1	3694.POPTR_0014s12700.1	0	0	0	0	0.149	0	0	0.648	0.687
POPTR_0014s12700.1	POPTR_0025s00500.1	3694.POPTR_0014s12700.1	3694.POPTR_0025s00500.1	0	0	0.274	0	0	0.056	0	0.619	0.716
POPTR_0014s12700.1	POPTR_0018s01360.1	3694.POPTR_0014s12700.1	3694.POPTR_0018s01360.1	0	0	0	0	0	0	0	0.742	0.742
POPTR_0014s12700.1	POPTR_0018s06510.1	3694.POPTR_0014s12700.1	3694.POPTR_0018s06510.1	0	0	0	0	0	0	0	0.742	0.742
POPTR_0018s01360.1	POPTR_0025s00500.1	3694.POPTR_0018s01360.1	3694.POPTR_0025s00500.1	0	0	0	0	0.046	0.609	0	0.682	0.871
POPTR_0018s06510.1	POPTR_0025s00500.1	3694.POPTR_0018s06510.1	3694.POPTR_0025s00500.1	0	0	0	0	0.046	0.609	0	0.682	0.871
Poyun26197
#node1	node2	node1_string_id	node2_string_id	neighborhood_on_chromosome	gene_fusion	phylogenetic_cooccurrence	homology	coexpression	experimentally_determined_interaction	database_annotated	automated_textmining	combined_score
POPTR_0002s23240.1	POPTR_0014s14180.1	3694.POPTR_0002s23240.1	3694.POPTR_0014s14180.1	0	0	0	0	0	0	0	0.604	0.604
POPTR_0003s01270.1	POPTR_0014s14180.1	3694.POPTR_0003s01270.1	3694.POPTR_0014s14180.1	0	0	0	0	0.051	0	0	0.678	0.681
POPTR_0003s01270.1	POPTR_0018s13210.1	3694.POPTR_0003s01270.1	3694.POPTR_0018s13210.1	0	0	0	0	0	0	0	0.734	0.734
POPTR_0003s01270.1	POPTR_0009s08430.1	3694.POPTR_0003s01270.1	3694.POPTR_0009s08430.1	0	0	0	0	0.106	0	0	0.717	0.736
POPTR_0003s01270.1	POPTR_0018s05100.1	3694.POPTR_0003s01270.1	3694.POPTR_0018s05100.1	0	0	0	0	0	0	0	0.794	0.794
POPTR_0003s01270.1	POPTR_0006s24650.1	3694.POPTR_0003s01270.1	3694.POPTR_0006s24650.1	0	0	0	0	0	0	0	0.794	0.794
POPTR_0003s01270.1	POPTR_0025s00500.1	3694.POPTR_0003s01270.1	3694.POPTR_0025s00500.1	0	0	0	0	0	0.078	0	0.829	0.835
POPTR_0003s01270.1	POPTR_0006s06160.1	3694.POPTR_0003s01270.1	3694.POPTR_0006s06160.1	0	0	0	0	0	0.078	0	0.829	0.835
POPTR_0005s09110.1	POPTR_0014s14180.1	3694.POPTR_0005s09110.1	3694.POPTR_0014s14180.1	0	0	0	0	0	0	0	0.612	0.612
POPTR_0006s06160.1	POPTR_0018s13210.1	3694.POPTR_0006s06160.1	3694.POPTR_0018s13210.1	0	0	0	0	0.043	0.056	0	0.529	0.537
POPTR_0006s06160.1	POPTR_0014s14180.1	3694.POPTR_0006s06160.1	3694.POPTR_0014s14180.1	0	0	0	0	0	0.056	0	0.604	0.61
POPTR_0006s24650.1	POPTR_0009s08430.1	3694.POPTR_0006s24650.1	3694.POPTR_0009s08430.1	0	0	0.401	0.623	0	0	0	0.848	0.437
POPTR_0006s24650.1	POPTR_0014s14180.1	3694.POPTR_0006s24650.1	3694.POPTR_0014s14180.1	0	0	0	0	0	0	0	0.607	0.607
POPTR_0006s24650.1	POPTR_0018s13210.1	3694.POPTR_0006s24650.1	3694.POPTR_0018s13210.1	0.196	0	0	0	0	0.06	0	0.619	0.686
POPTR_0007s07270.1	POPTR_0014s14180.1	3694.POPTR_0007s07270.1	3694.POPTR_0014s14180.1	0	0	0	0	0	0	0	0.612	0.612
POPTR_0009s08430.1	POPTR_0014s14180.1	3694.POPTR_0009s08430.1	3694.POPTR_0014s14180.1	0	0	0	0	0.087	0	0	0.619	0.637
POPTR_0009s08430.1	POPTR_0018s13210.1	3694.POPTR_0009s08430.1	3694.POPTR_0018s13210.1	0.196	0	0	0	0	0.06	0	0.7	0.753
POPTR_0014s14180.1	POPTR_0018s05100.1	3694.POPTR_0014s14180.1	3694.POPTR_0018s05100.1	0	0	0	0	0	0	0	0.607	0.607
POPTR_0014s14180.1	POPTR_0018s13210.1	3694.POPTR_0014s14180.1	3694.POPTR_0018s13210.1	0.196	0	0	0	0	0	0	0.602	0.666
POPTR_0014s14180.1	POPTR_0025s00500.1	3694.POPTR_0014s14180.1	3694.POPTR_0025s00500.1	0	0	0.274	0	0	0.056	0	0.604	0.704
POPTR_0018s05100.1	POPTR_0018s13210.1	3694.POPTR_0018s05100.1	3694.POPTR_0018s13210.1	0.196	0	0	0	0	0.06	0	0.619	0.686
POPTR_0018s13210.1	POPTR_0025s00500.1	3694.POPTR_0018s13210.1	3694.POPTR_0025s00500.1	0	0	0	0	0.043	0.056	0	0.529	0.537

## Sheet: Sheet2
Table S6-2. Annotation of interaction proteins of PyHAKs
Poyun00436
#node	identifier	ID	domain_summary_url	annotation	other_names_and_aliases
POPTR_0001s03680.1	3694.POPTR_0001s03680.1	Poyun00436	Kup system potassium uptake protein; Potassium transporter	https://smart.embl.de/smart/DDvec.cgi?smart=792:Pfam_K_trans(68|636)+	18094266,A0A2K1R5Q4,A0A2K1R5Q4_POPTR,B9N9Z1_POPTR,EEE70424.1,KUP system potassium uptake protein,POPTRDRAFT_746851,POPTR_0001s03680,POPTR_0001s03680.1,POPTR_T134000,Potassium transporter,Potassium transporter 5,Predicted protein,UPI0001D480FA,XM_002332025,XM_002332025.1,XP_002332061,XP_002332061.1,XP_024448904,pop:18094266
ERF58	3694.POPTR_0001s04190.1	Poyun00044	Uncharacterized protein; AP2/ERF domain-containing transcription factor [source:UniProtKB/TrEMBL;Acc:B9GLE4_POPTR]	https://smart.embl.de/smart/DDvec.cgi?smart=287:AP2(30|95)+	7483245,AP2/ERF domain-containing protein,B9GLE4,B9GLE4_POPTR,EEE83909.1,EREBP-like factor,ERF58,Ethylene-responsive transcription factor RAP2-11,POPTR_0001s04190,POPTR_0001s04190.1,POPTR_0001s04190g,POPTR_001G004700,UPI0001935A9C,Uncharacterized protein,XM_002299068,XM_002299068.1,XP_002299104,XP_002299104.1,pop:7483245
POPTR_0003s01270.1	3694.POPTR_0003s01270.1	Poyun17965	Potassium channel akt2/3; Potassium channel family protein; Potassium transport 2/3	https://smart.embl.de/smart/DDvec.cgi?smart=848:Pfam_Ion_trans(78|328)+ANK(492|524)+ANK(575|604)+ANK(608|639)+ANK(640|668)+ANK(672|701)+Pfam_KHA(762|834)+	18096622,A0A2K2B061,A0A2K2B061_POPTR,AKT2/3,POPTR_0003s01270,POPTR_0003s01270.1,POPTR_003G018800,Potassium channel,Potassium channel AKT2/3,Potassium transport 2/3,UPI0001D470C8,Uncharacterized protein,XP_006385212,pop:18096622,potassium transport 2/3
ERF59	3694.POPTR_0003s21090.1	Poyun19944	Uncharacterized protein; AP2/ERF domain-containing transcription factor [source:UniProtKB/TrEMBL;Acc:B9GY71_POPTR]	https://smart.embl.de/smart/DDvec.cgi?smart=261:AP2(33|96)+	7461361,AP2/ERF domain-containing protein,B9GY71,B9GY71_POPTR,EEE79835.1,ERF59,POPTR_0003s21090,POPTR_0003s21090.1,POPTR_0003s21090g,POPTR_003G220200,UPI0001937317,Uncharacterized protein,XM_002304820,XM_002304820.1,XP_002304856,XP_002304856.1
POPTR_0004s08170.1	3694.POPTR_0004s08170.1	Poyun09218	Potassium channel SKOR family protein	https://smart.embl.de/smart/DDvec.cgi?smart=842:Pfam_Ion_trans_2(238|341)+cNMP(415|533)+ANK(559|588)+ANK(592|621)+ANK(625|654)+ANK(656|685)+ANK(689|718)+ANK(722|751)+Pfam_KHA(767|836)+	7487407,B9H3D8,B9H3D8_POPTR,EEE86405.1,POPTRDRAFT_198631,POPTR_0004s08170,POPTR_0004s08170.1,POPTR_0004s08170g,POPTR_004G083300,Potassium channel,Potassium channel SKOR family protein,Potassium channel SKOR isoform X1,Predicted protein,UPI0001D4AD97,Uncharacterized protein,XM_002305858,XM_002305858.1,XM_002305858.2,XP_002305894,XP_002305894.1,XP_002305894.2,pop:7487407
POPTR_0005s04660.1	3694.POPTR_0005s04660.1	Poyun14905	Sodium/hydrogen exchanger 2 isoform x1; Sodium proton exchanger; Belongs to the monovalent cation:proton antiporter 1 (CPA1) transporter (TC 2.A.36) family	https://smart.embl.de/smart/DDvec.cgi?smart=544:Pfam_Na_H_Exchanger(25|444)+	7492110,B9H636,B9MZL2,B9MZL2_POPTR,CV228642,EEE76465.1,POPTRDRAFT_595505,POPTR_0005s04660,POPTR_0005s04660.1,POPTR_0005s04660g,POPTR_005G045100,PUT-157a-Populus_trichocarpa-21086,Pth.2612,Sodium proton exchanger,Sodium/hydrogen exchanger,Sodium/hydrogen exchanger 2 isoform X1,UPI000193C881,XM_002307158.2,XM_002328349,XM_002328349.1,XP_002307194,XP_002307194.2,XP_002328385,XP_002328385.1,pop:74921…
POPTR_0006s06160.1	3694.POPTR_0006s06160.1	Poyun07013	Cbl-interacting serine/threonine-protein kinase 23; Belongs to the protein kinase superfamily	https://smart.embl.de/smart/DDvec.cgi?smart=464:S_TKc(18|273)+Pfam_NAF(320|380)+	18099904,2.7.11.1,A0MNL0_POPTR,ABJ91230.1,B9N707,B9N707_POPTR,BI138569,CK112958,CN523595,CV262327,CV267445,DQ997713,DT489635,DT518158,DT520488,DT520919,EEF10120.1,Non-specific serine/threonine protein kinase,POPTRDRAFT_1117122,POPTR_0006s06160,POPTR_0006s06160.1,POPTR_0006s06160g,POPTR_006G062800,PUT-157a-Populus_trichocarpa-19030722,Pth.10635,UPI000193DE50,XM_002331023,XM_002331023.1,XM_00638102…
POPTR_0010s03270.1	3694.POPTR_0010s03270.1	Poyun15568	Sodium/hydrogen exchanger 2; Sodium proton exchanger; Belongs to the monovalent cation:proton antiporter 1 (CPA1) transporter (TC 2.A.36) family	https://smart.embl.de/smart/DDvec.cgi?smart=529:Pfam_Na_H_Exchanger(14|433)+	7497964,A0A2K1YN47,A0A2K1YN47_POPTR,B9HY57,B9HY57_POPTR,CN550142,DT469608,DT469610,EEF01703.1,POPTRDRAFT_804767,POPTR_0010s03270,POPTR_0010s03270.1,POPTR_0010s03270g,POPTR_010G031500,PUT-157a-Populus_trichocarpa-30427,Pth.10149,Sodium proton exchanger,Sodium/hydrogen exchanger,Sodium/hydrogen exchanger 2,UPI0001D47BED,XM_002315496,XM_002315496.1,XP_002315532,XP_002315532.1,XP_002315532.2,pop:7497…
POPTR_0017s02430.1	3694.POPTR_0017s02430.1	Poyun33185	Potassium channel skor isoform x1; Potassium channel SKOR family protein	https://smart.embl.de/smart/DDvec.cgi?smart=841:Pfam_Ion_trans_2(236|338)+cNMP(412|530)+ANK(556|585)+ANK(589|618)+ANK(622|651)+ANK(653|682)+ANK(686|715)+ANK(719|748)+Pfam_KHA(764|832)+	18106590,B9GUN3_POPTR,EEE80938.1,POPTRDRAFT_799359,POPTR_0017s02430,POPTR_0017s02430.1,POPTR_017G135400,Potassium channel,Potassium channel SKOR isoform X1,Predicted protein,U5FGP6,U5FGP6_POPTR,UPI0001D47C4F,Uncharacterized protein,XM_002301629,XM_002301629.1,XM_006372459.1,XP_002301665,XP_002301665.1,XP_006372521,XP_006372521.1,pop:18106590
POPTR_0018s13210.1	3694.POPTR_0018s13210.1	Poyun34689	Sodium transporter family protein; Sodium transporter hkt1-like protein	https://smart.embl.de/smart/DDvec.cgi?smart=506:TRANS(7|29)+TRANS(79|101)+Pfam_TrkH(140|498)+	7470104,A0A2K1X091,A0A2K1X091_POPTR,AI167044,B9IN02,B9IN02_POPTR,EEF03794.1,POPTRDRAFT_669794,POPTR_0018s13210,POPTR_0018s13210.1,POPTR_0018s13210g,POPTR_018G132200,PUT-157a-Populus_trichocarpa-21467,Sodium transporter HKT1,Sodium transporter family protein,Sodium transporter hkt1-like protein,UPI000193C2D4,Uncharacterized protein,XM_002325193,XM_002325193.1,XP_002325229,XP_002325229.1,pop:7470104
POPTR_0025s00500.1	3694.POPTR_0025s00500.1	Poyun34597	Cbl-interacting serine/threonine-protein kinase 23 isoform x1; Belongs to the protein kinase superfamily	https://smart.embl.de/smart/DDvec.cgi?smart=473:S_TKc(26|281)+Pfam_NAF(328|388)+	18111065,2.7.11.1,A0MNL1_POPTR,ABJ91231.1,B9IMQ8_POPTR,BI135867,CK091205,CV255221,DQ997714,DT478649,DT490970,DT509170,EEF03750.1,Non-specific serine/threonine protein kinase,POPTRDRAFT_259463,POPTR_0025s00500,POPTR_0025s00500.1,POPTR_0025s00500.2,POPTR_0025s00500g,PUT-157a-Populus_trichocarpa-15937,PUT-157a-Populus_trichocarpa-17147,PUT-157a-Populus_trichocarpa-27754,PUT-157a-Populus_trichocarpa-…
Poyun10325
#node	identifier	ID	domain_summary_url	annotation	other_names_and_aliases
POPTR_0002s23240.1	3694.POPTR_0002s23240.1	Poyun10382	Galactolipase dongle, chloroplastic; Uncharacterized protein	https://smart.embl.de/smart/DDvec.cgi?smart=405:Pfam_Lipase_3(135|294)+	7489917,A0A2K2BN55,A0A2K2BN55_POPTR,B9GU83,B9GU83_POPTR,EEE80910.1,Galactolipase DONGLE,Galactolipase DONGLE, chloroplastic,Lipase_3 domain-containing protein,POPTRDRAFT_409380,POPTR_0002s23240,POPTR_0002s23240.1,POPTR_0002s23240g,POPTR_002G231600,Predicted protein,UPI0001D49EE1,Uncharacterized protein,XM_002301601,XM_002301601.1,XP_002301637,XP_002301637.1,XP_002301637.2,chloroplastic,pop:7489917
POPTR_0002s23850.1	3694.POPTR_0002s23850.1	Poyun10325	Kup system potassium uptake protein; Belongs to the HAK/KUP transporter (TC 2.A.72.3) family	https://smart.embl.de/smart/DDvec.cgi?smart=785:Pfam_K_trans(28|602)+	7462448,A0A2K2BNG7,A0A2K2BNG7_POPTR,B9GNF7,B9GNF7_POPTR,DT517745,EEE82287.1,KUP system potassium uptake protein,POPTRDRAFT_816880,POPTR_0002s23850,POPTR_0002s23850.1,POPTR_0002s23850g,POPTR_002G237500,Potassium transporter,Potassium transporter 4 isoform X2,Predicted protein,UPI0001936C9E,XM_002302978,XM_002302978.1,XM_002302978.2,XP_002303014,XP_002303014.1,pop:7462448
POPTR_0003s01270.1	3694.POPTR_0003s01270.1	Poyun17965	Potassium channel akt2/3; Potassium channel family protein; Potassium transport 2/3	https://smart.embl.de/smart/DDvec.cgi?smart=848:Pfam_Ion_trans(78|328)+ANK(492|524)+ANK(575|604)+ANK(608|639)+ANK(640|668)+ANK(672|701)+Pfam_KHA(762|834)+	18096622,A0A2K2B061,A0A2K2B061_POPTR,AKT2/3,POPTR_0003s01270,POPTR_0003s01270.1,POPTR_003G018800,Potassium channel,Potassium channel AKT2/3,Potassium transport 2/3,UPI0001D470C8,Uncharacterized protein,XP_006385212,pop:18096622,potassium transport 2/3
POPTR_0005s09110.1	3694.POPTR_0005s09110.1	Poyun14475	F-box and leucine-rich repeat protein 2/20; Uncharacterized protein	https://smart.embl.de/smart/DDvec.cgi?smart=406:LRR(97|122)+LRR(123|148)+LRR(149|174)+LRR(175|200)+LRR(201|226)+LRR(228|253)+LRR(254|279)+LRR(281|306)+LRR(307|332)+LRR(335|360)+LRR(361|386)+	7477149,B9H5N9,B9H5N9_POPTR,EEE94146.1,F-box and leucine-rich repeat protein 2/20,F-box/LRR-repeat protein 4,POPTRDRAFT_801029,POPTR_0005s09110,POPTR_0005s09110.1,POPTR_0005s09110g,POPTR_005G088800,Predicted protein,UPI0001937A27,Uncharacterized protein,XM_002307114,XM_002307114.1,XM_002307114.2,XP_002307150,XP_002307150.1,pop:7477149
POPTR_0006s06160.1	3694.POPTR_0006s06160.1	Poyun07013	Cbl-interacting serine/threonine-protein kinase 23; Belongs to the protein kinase superfamily	https://smart.embl.de/smart/DDvec.cgi?smart=464:S_TKc(18|273)+Pfam_NAF(320|380)+	18099904,2.7.11.1,A0MNL0_POPTR,ABJ91230.1,B9N707,B9N707_POPTR,BI138569,CK112958,CN523595,CV262327,CV267445,DQ997713,DT489635,DT518158,DT520488,DT520919,EEF10120.1,Non-specific serine/threonine protein kinase,POPTRDRAFT_1117122,POPTR_0006s06160,POPTR_0006s06160.1,POPTR_0006s06160g,POPTR_006G062800,PUT-157a-Populus_trichocarpa-19030722,Pth.10635,UPI000193DE50,XM_002331023,XM_002331023.1,XM_00638102…
POPTR_0006s24650.1	3694.POPTR_0006s24650.1	Poyun05299	K(+) efflux antiporter 6; Uncharacterized protein; Potassium efflux antiporter	https://smart.embl.de/smart/DDvec.cgi?smart=590:SIGNAL(1|24)+Pfam_Na_H_Exchanger(161|533)+	7462263,B9HDN8_POPTR,DT472646,EEE92089.1,K(+) efflux antiporter 6,Na_H_Exchanger domain-containing protein,POPTRDRAFT_416120,POPTR_0006s24650,POPTR_0006s24650.1,POPTR_0006s24650.2,POPTR_0006s24650.3,POPTR_0006s24650.4,POPTR_006G230400,PUT-157a-Populus_trichocarpa-15563,Potassium efflux antiporter,U5GEG0,U5GEG0_POPTR,UPI0001D4676E,UPI0001D4676F,UPI0001D46770,UPI0001D46771,XM_002308530,XM_002308530…
POPTR_0007s07270.1	3694.POPTR_0007s07270.1	Poyun29550	annotation not available	https://smart.embl.de/smart/DDvec.cgi?smart=220:LRR(87|112)+LRR(113|138)+LRR(139|164)+LRR(166|191)+LRR(192|217)+	A0A2K1ZQT6,A0A2K1ZQT6_POPTR,BI120974,POPTR_0007s07270,POPTR_0007s07270.1,POPTR_007G075600,PUT-157a-Populus_trichocarpa-7901,UPI0001D4658A,Uncharacterized protein
POPTR_0009s08430.1	3694.POPTR_0009s08430.1	Poyun38600	K(+) efflux antiporter 3, chloroplastic; Uncharacterized protein; Potassium efflux antiporter	https://smart.embl.de/smart/DDvec.cgi?smart=819:Pfam_Na_H_Exchanger(122|509)+Pfam_TrkA_N(539|664)+	7469675,A0A2K1Z4Q1,A0A2K1Z4Q1_POPTR,B9HN64_POPTR,CV257778,EEE87905.1,K(+) efflux antiporter 3,K(+) efflux antiporter 3, chloroplastic,POPTRDRAFT_202307,POPTR_0009s08430,POPTR_0009s08430.1,POPTR_0009s08430.2,POPTR_0009s08430.3,POPTR_0009s08430.4,POPTR_009G080800,Potassium efflux antiporter,RCK N-terminal domain-containing protein,UPI0001D48DA7,UPI0001D48DA8,UPI0001D48DA9,UPI0001D48DAA,XM_002313914…
POPTR_0018s05100.1	3694.POPTR_0018s05100.1	Poyun33976	K(+) efflux antiporter 6 isoform x2; K+ efflux antiporter family protein; Potassium efflux antiporter	https://smart.embl.de/smart/DDvec.cgi?smart=580:SIGNAL(1|24)+Pfam_Na_H_Exchanger(161|533)+	7463748,B9INJ5,B9INJ5_POPTR,EEF03328.1,K(+) efflux antiporter 6 isoform X2,K+ efflux antiporter family protein,Na_H_Exchanger domain-containing protein,POPTRDRAFT_260343,POPTR_0018s05100,POPTR_0018s05100.1,POPTR_0018s05100.2,POPTR_0018s05100g,POPTR_018G054100,Potassium efflux antiporter,UPI0001D48CFC,UPI0001D48CFD,XM_002324727,XM_002324727.1,XM_002324727.2,XP_002324763,XP_002324763.1,XP_002324763…
POPTR_0018s13210.1	3694.POPTR_0018s13210.1	Poyun34689	Sodium transporter family protein; Sodium transporter hkt1-like protein	https://smart.embl.de/smart/DDvec.cgi?smart=506:TRANS(7|29)+TRANS(79|101)+Pfam_TrkH(140|498)+	7470104,A0A2K1X091,A0A2K1X091_POPTR,AI167044,B9IN02,B9IN02_POPTR,EEF03794.1,POPTRDRAFT_669794,POPTR_0018s13210,POPTR_0018s13210.1,POPTR_0018s13210g,POPTR_018G132200,PUT-157a-Populus_trichocarpa-21467,Sodium transporter HKT1,Sodium transporter family protein,Sodium transporter hkt1-like protein,UPI000193C2D4,Uncharacterized protein,XM_002325193,XM_002325193.1,XP_002325229,XP_002325229.1,pop:7470104
POPTR_0025s00500.1	3694.POPTR_0025s00500.1	Poyun34597	Cbl-interacting serine/threonine-protein kinase 23 isoform x1; Belongs to the protein kinase superfamily	https://smart.embl.de/smart/DDvec.cgi?smart=473:S_TKc(26|281)+Pfam_NAF(328|388)+	18111065,2.7.11.1,A0MNL1_POPTR,ABJ91231.1,B9IMQ8_POPTR,BI135867,CK091205,CV255221,DQ997714,DT478649,DT490970,DT509170,EEF03750.1,Non-specific serine/threonine protein kinase,POPTRDRAFT_259463,POPTR_0025s00500,POPTR_0025s00500.1,POPTR_0025s00500.2,POPTR_0025s00500g,PUT-157a-Populus_trichocarpa-15937,PUT-157a-Populus_trichocarpa-17147,PUT-157a-Populus_trichocarpa-27754,PUT-157a-Populus_trichocarpa-…
Poyun23027
#node	identifier	ID	domain_summary_url	annotation	other_names_and_aliases
POPTR_0002s10400.1	3694.POPTR_0002s10400.1	Poyun11744	14-3-3-like protein GF14 kappa isoform X1; 14-3-3-like family protein; Belongs to the 14-3-3 family	https://smart.embl.de/smart/DDvec.cgi?smart=254:14_3_3(13|253)+	14-3-3 protein epsilon,14-3-3-like family protein,14-3-3-like protein GF14 kappa isoform X1,14_3_3 domain-containing protein,7467189,A9PCV6,A9PCV6_POPTR,ABK94209.1,CA821936,CB239799,CN520647,CV247450,CV251021,CV253440,CV253649,CV253918,CV254434,CV260119,CV265291,CV271513,CV274929,CV275118,DT494359,DT498521,DT507847,DT512475,DT516182,DT517544,EEE81605.1,EF146111,POPTRDRAFT_551637,POPTR_0002s10400,…
POPTR_0003s13470.1	3694.POPTR_0003s13470.1	Poyun19129	Cation/h(+) antiporter 18; Uncharacterized protein; Cation proton exchanger	https://smart.embl.de/smart/DDvec.cgi?smart=803:Pfam_Na_H_Exchanger(40|430)+	7458216,A0A2K2B6K6,A0A2K2B6K6_POPTR,B9GX48,B9GX48_POPTR,CN518049,Cation proton exchanger,Cation/H(+) antiporter 18,EEE79516.1,Na_H_Exchanger domain-containing protein,POPTRDRAFT_799985,POPTR_0003s13470,POPTR_0003s13470.1,POPTR_0003s13470g,POPTR_003G134900,UPI0001D48280,Uncharacterized protein,XM_002304501,XM_002304501.1,XP_002304537,XP_002304537.1,XP_002304537.2,pop:7458216
POPTR_0004s23680.1	3694.POPTR_0004s23680.1	Poyun07657	Chloride channel protein clc-c; Chloride channel protein; Cl-channel clc-7	https://smart.embl.de/smart/DDvec.cgi?smart=743:TRANS(56|78)+Pfam_Voltage_CLC(115|532)+CBS(570|623)+CBS(681|732)+	18098357,A0A2K2AYW0,A0A2K2AYW0_POPTR,B9N0H5_POPTR,CN521261,Chloride channel 7,Chloride channel protein,Chloride channel protein CLC-c,Cl-channel clc-7,EEE77376.1,POPTRDRAFT_810626,POPTR_0004s23680,POPTR_0004s23680.1,POPTR_004G228300,UPI0001D44D50,XM_002328691,XM_002328691.1,XP_002328727,XP_002328727.1,XP_006385076,pop:18098357
POPTR_0005s04660.1	3694.POPTR_0005s04660.1	Poyun14905	Sodium/hydrogen exchanger 2 isoform x1; Sodium proton exchanger; Belongs to the monovalent cation:proton antiporter 1 (CPA1) transporter (TC 2.A.36) family	https://smart.embl.de/smart/DDvec.cgi?smart=544:Pfam_Na_H_Exchanger(25|444)+	7492110,B9H636,B9MZL2,B9MZL2_POPTR,CV228642,EEE76465.1,POPTRDRAFT_595505,POPTR_0005s04660,POPTR_0005s04660.1,POPTR_0005s04660g,POPTR_005G045100,PUT-157a-Populus_trichocarpa-21086,Pth.2612,Sodium proton exchanger,Sodium/hydrogen exchanger,Sodium/hydrogen exchanger 2 isoform X1,UPI000193C881,XM_002307158.2,XM_002328349,XM_002328349.1,XP_002307194,XP_002307194.2,XP_002328385,XP_002328385.1,pop:74921…
POPTR_0005s17740.1	3694.POPTR_0005s17740.1	Poyun13815	14-3-3-like family protein; Belongs to the 14-3-3 family	https://smart.embl.de/smart/DDvec.cgi?smart=254:14_3_3(13|253)+	14-3-3 protein epsilon,14-3-3-like family protein,14-3-3-like protein B,14_3_3 domain-containing protein,7468865,A9P8Q7,A9P8Q7_POPTR,ABK92760.1,BI119904,BI120100,BI120110,BI120653,BI121273,BU868465,BU878761,BU882997,CA822289,CA822899,CA826045,CK090935,CV233115,CV233640,CV235932,CV236898,CV241764,CV247554,CV249965,CV251337,CV251415,CV253137,CV253585,CV258522,CV264068,CV282374,DT471016,DT472234,DT4…
POPTR_0006s11590.1	3694.POPTR_0006s11590.1	Poyun06486	Pleiotropic drug resistance protein 2; ABC transporter family protein; Belongs to the ABC transporter superfamily. ABCG family. PDR (TC 3.A.1.205) subfamily	https://smart.embl.de/smart/DDvec.cgi?smart=1463:Pfam_ABC_trans_N(9|165)+AAA(199|424)+Pfam_ABC2_membrane(525|738)+Pfam_PDR_assoc(743|809)+AAA(898|1090)+Pfam_ABC2_membrane(1186|1400)+TRANS(1433|1455)+	18100058,A0A2K2A0J8,A0A2K2A0J8_POPTR,B9MTQ1_POPTR,EEE72086.1,POPTRDRAFT_589576,POPTR_0006s11590,POPTR_0006s11590.1,POPTR_006G115000,Pleiotropic drug resistance protein 2,Predicted protein,UPI0001D47B50,Uncharacterized protein,XM_002326380,XM_002326380.1,XP_002326416,XP_002326416.1,XP_006381302,pop:18100058
POPTR_0008s14670.1	3694.POPTR_0008s14670.1	Poyun23027	Kup system potassium uptake protein; Belongs to the HAK/KUP transporter (TC 2.A.72.3) family	https://smart.embl.de/smart/DDvec.cgi?smart=821:Pfam_K_trans(65|648)+	7471487,A0A2K1ZHE7,A0A2K1ZHE7_POPTR,B9HJS8,B9HJS8_POPTR,DT499241,EEE88958.1,KUP system potassium uptake protein,POPTRDRAFT_766304,POPTR_0008s14670,POPTR_0008s14670.1,POPTR_0008s14670g,POPTR_008G147400,Potassium transporter,Potassium transporter 6,Predicted protein,UPI0001D4A03C,XM_002311555,XM_002311555.1,XP_002311591,XP_002311591.1,XP_002311591.2,pop:7471487
POPTR_0009s08430.1	3694.POPTR_0009s08430.1	Poyun38600	K(+) efflux antiporter 3, chloroplastic; Uncharacterized protein; Potassium efflux antiporter	https://smart.embl.de/smart/DDvec.cgi?smart=819:Pfam_Na_H_Exchanger(122|509)+Pfam_TrkA_N(539|664)+	7469675,A0A2K1Z4Q1,A0A2K1Z4Q1_POPTR,B9HN64_POPTR,CV257778,EEE87905.1,K(+) efflux antiporter 3,K(+) efflux antiporter 3, chloroplastic,POPTRDRAFT_202307,POPTR_0009s08430,POPTR_0009s08430.1,POPTR_0009s08430.2,POPTR_0009s08430.3,POPTR_0009s08430.4,POPTR_009G080800,Potassium efflux antiporter,RCK N-terminal domain-containing protein,UPI0001D48DA7,UPI0001D48DA8,UPI0001D48DA9,UPI0001D48DAA,XM_002313914…
POPTR_0017s14550.1	3694.POPTR_0017s14550.1	Poyun32920	Uncharacterized protein loc18107459 isoform x1; Uncharacterized protein	https://smart.embl.de/smart/DDvec.cgi?smart=1305:Pfam_MOR2-PAG1_mid(1|900)+Pfam_MOR2-PAG1_C(925|1204)+	18107459,A0A2K1X640,A0A2K1X640_POPTR,B9N1V5_POPTR,DT488062,EEF07827.1,POPTRDRAFT_266000,POPTR_0017s14550,POPTR_0017s14550.1,POPTR_017G106100,PUT-157a-Populus_trichocarpa-16326,Predicted protein,Pth.7008,UPI0001D46706,Uncharacterized protein,Uncharacterized protein LOC18107459 isoform X1,XM_002329206,XM_002329206.1,XP_002329242,XP_002329242.1,XP_006373529,pop:18107459
POPTR_0017s14560.1	3694.POPTR_0017s14560.1	Poyun32920	annotation not available	https://smart.embl.de/smart/DDvec.cgi?smart=840:Pfam_MOR2-PAG1_N(84|586)+Pfam_MOR2-PAG1_mid(620|836)+	POPTR_0017s14560,POPTR_0017s14560.1,UPI0001D45D43
POPTR_0018s13210.1	3694.POPTR_0018s13210.1	Poyun34689	Sodium transporter family protein; Sodium transporter hkt1-like protein	https://smart.embl.de/smart/DDvec.cgi?smart=506:TRANS(7|29)+TRANS(79|101)+Pfam_TrkH(140|498)+	7470104,A0A2K1X091,A0A2K1X091_POPTR,AI167044,B9IN02,B9IN02_POPTR,EEF03794.1,POPTRDRAFT_669794,POPTR_0018s13210,POPTR_0018s13210.1,POPTR_0018s13210g,POPTR_018G132200,PUT-157a-Populus_trichocarpa-21467,Sodium transporter HKT1,Sodium transporter family protein,Sodium transporter hkt1-like protein,UPI000193C2D4,Uncharacterized protein,XM_002325193,XM_002325193.1,XP_002325229,XP_002325229.1,pop:7470104
Poyun16214
#node	identifier	ID	domain_summary_url	annotation	other_names_and_aliases
POPTR_0002s10400.1	3694.POPTR_0002s10400.1	Poyun11744	14-3-3-like protein GF14 kappa isoform X1; 14-3-3-like family protein; Belongs to the 14-3-3 family	https://smart.embl.de/smart/DDvec.cgi?smart=254:14_3_3(13|253)+	14-3-3 protein epsilon,14-3-3-like family protein,14-3-3-like protein GF14 kappa isoform X1,14_3_3 domain-containing protein,7467189,A9PCV6,A9PCV6_POPTR,ABK94209.1,CA821936,CB239799,CN520647,CV247450,CV251021,CV253440,CV253649,CV253918,CV254434,CV260119,CV265291,CV271513,CV274929,CV275118,DT494359,DT498521,DT507847,DT512475,DT516182,DT517544,EEE81605.1,EF146111,POPTRDRAFT_551637,POPTR_0002s10400,…
POPTR_0003s01270.1	3694.POPTR_0003s01270.1	Poyun17965	Potassium channel akt2/3; Potassium channel family protein; Potassium transport 2/3	https://smart.embl.de/smart/DDvec.cgi?smart=848:Pfam_Ion_trans(78|328)+ANK(492|524)+ANK(575|604)+ANK(608|639)+ANK(640|668)+ANK(672|701)+Pfam_KHA(762|834)+	18096622,A0A2K2B061,A0A2K2B061_POPTR,AKT2/3,POPTR_0003s01270,POPTR_0003s01270.1,POPTR_003G018800,Potassium channel,Potassium channel AKT2/3,Potassium transport 2/3,UPI0001D470C8,Uncharacterized protein,XP_006385212,pop:18096622,potassium transport 2/3
POPTR_0005s17740.1	3694.POPTR_0005s17740.1	Poyun13815	14-3-3-like family protein; Belongs to the 14-3-3 family	https://smart.embl.de/smart/DDvec.cgi?smart=254:14_3_3(13|253)+	14-3-3 protein epsilon,14-3-3-like family protein,14-3-3-like protein B,14_3_3 domain-containing protein,7468865,A9P8Q7,A9P8Q7_POPTR,ABK92760.1,BI119904,BI120100,BI120110,BI120653,BI121273,BU868465,BU878761,BU882997,CA822289,CA822899,CA826045,CK090935,CV233115,CV233640,CV235932,CV236898,CV241764,CV247554,CV249965,CV251337,CV251415,CV253137,CV253585,CV258522,CV264068,CV282374,DT471016,DT472234,DT4…
POPTR_0006s26140.1	3694.POPTR_0006s26140.1	Poyun34178	K+ rectifying channel family protein	https://smart.embl.de/smart/DDvec.cgi?smart=586:Pfam_Ion_trans_2(206|303)+cNMP(379|485)+Pfam_KHA(518|585)+	7471553,A0A2K2A7M6,A0A2K2A7M6_POPTR,B9H9E1,B9H9E1_POPTR,B9NFB7_POPTR,B9NIU4_POPTR,DS019586,EEE71486.1,EEE75923.1,EEE77770.1,EEE92151.1,EQ136217,K+ rectifying channel family protein,POPTRDRAFT_588851,POPTRDRAFT_594790,POPTRDRAFT_597266,POPTRDRAFT_802408,POPTR_0006s26140,POPTR_0006s26140.1,POPTR_0006s26140g,POPTR_006G245000,Predicted protein,UPI0001D484FF,Uncharacterized protein,XM_002308592,XM_002…
POPTR_0009s08430.1	3694.POPTR_0009s08430.1	Poyun38600	K(+) efflux antiporter 3, chloroplastic; Uncharacterized protein; Potassium efflux antiporter	https://smart.embl.de/smart/DDvec.cgi?smart=819:Pfam_Na_H_Exchanger(122|509)+Pfam_TrkA_N(539|664)+	7469675,A0A2K1Z4Q1,A0A2K1Z4Q1_POPTR,B9HN64_POPTR,CV257778,EEE87905.1,K(+) efflux antiporter 3,K(+) efflux antiporter 3, chloroplastic,POPTRDRAFT_202307,POPTR_0009s08430,POPTR_0009s08430.1,POPTR_0009s08430.2,POPTR_0009s08430.3,POPTR_0009s08430.4,POPTR_009G080800,Potassium efflux antiporter,RCK N-terminal domain-containing protein,UPI0001D48DA7,UPI0001D48DA8,UPI0001D48DA9,UPI0001D48DAA,XM_002313914…
POPTR_0010s10440.1	3694.POPTR_0010s10440.1	Poyun16214	Kup system potassium uptake protein; Belongs to the HAK/KUP transporter (TC 2.A.72.3) family	https://smart.embl.de/smart/DDvec.cgi?smart=780:Pfam_K_trans(24|607)+	7474234,B9HVB0,B9HVB0_POPTR,CT029756,CT029757,CV244794,CV269294,EEF01975.1,KUP system potassium uptake protein,POPTRDRAFT_833544,POPTR_0010s10440,POPTR_0010s10440.1,POPTR_0010s10440g,POPTR_010G094300,PUT-157a-Populus_trichocarpa-14162,Potassium transporter,Potassium transporter 6,Predicted protein,Pth.15056,UPI0001939D4E,XM_002315768,XM_002315768.1,XM_002315768.2,XP_002315804,XP_002315804.1,pop:7…
POPTR_0012s14820.1	3694.POPTR_0012s14820.1	Poyun05149	Uncharacterized protein	https://smart.embl.de/smart/DDvec.cgi?smart=185:Pfam_KHA(117|184)+	7453986,A0A2K1YCP2,A0A2K1YCP2_POPTR,B9I4P3,B9I4P3_POPTR,EEE97114.1,POPTRDRAFT_773518,POPTR_0012s14820,POPTR_0012s14820.1,POPTR_0012s14820g,POPTR_012G124900,Potassium channel KAT3,Predicted protein,UPI0001D4A455,Uncharacterized protein,XM_002318858,XM_002318858.1,XP_002318894,XP_002318894.1,XP_002318894.2,pop:7453986
POPTR_0017s14550.1	3694.POPTR_0017s14550.1	Poyun32920	Uncharacterized protein loc18107459 isoform x1; Uncharacterized protein	https://smart.embl.de/smart/DDvec.cgi?smart=1305:Pfam_MOR2-PAG1_mid(1|900)+Pfam_MOR2-PAG1_C(925|1204)+	18107459,A0A2K1X640,A0A2K1X640_POPTR,B9N1V5_POPTR,DT488062,EEF07827.1,POPTRDRAFT_266000,POPTR_0017s14550,POPTR_0017s14550.1,POPTR_017G106100,PUT-157a-Populus_trichocarpa-16326,Predicted protein,Pth.7008,UPI0001D46706,Uncharacterized protein,Uncharacterized protein LOC18107459 isoform X1,XM_002329206,XM_002329206.1,XP_002329242,XP_002329242.1,XP_006373529,pop:18107459
POPTR_0017s14560.1	3694.POPTR_0017s14560.1	Poyun32920	annotation not available	https://smart.embl.de/smart/DDvec.cgi?smart=840:Pfam_MOR2-PAG1_N(84|586)+Pfam_MOR2-PAG1_mid(620|836)+	POPTR_0017s14560,POPTR_0017s14560.1,UPI0001D45D43
POPTR_0018s00970.1	3694.POPTR_0018s00970.1	Poyun33793	Low quality protein: potassium channel kat3; K+ rectifying channel family protein	https://smart.embl.de/smart/DDvec.cgi?smart=492:Pfam_Ion_trans_2(66|163)+cNMP(239|356)+Pfam_KHA(421|489)+	7458988,A0A2K1WVD4,A0A2K1WVD4_POPTR,B9IKQ0,B9IKQ0_POPTR,CV256274,EEF02822.1,K+ rectifying channel family protein,LOW QUALITY PROTEIN: potassium channel KAT3,POPTRDRAFT_835791,POPTR_0018s00970,POPTR_0018s00970.1,POPTR_0018s00970g,POPTR_018G035500,Potassium channel,Predicted protein,UPI0001D4ABF8,Uncharacterized protein,XM_002324221,XM_002324221.1,XP_002324257,XP_002324257.1,pop:7458988
POPTR_0018s13210.1	3694.POPTR_0018s13210.1	Poyun34689	Sodium transporter family protein; Sodium transporter hkt1-like protein	https://smart.embl.de/smart/DDvec.cgi?smart=506:TRANS(7|29)+TRANS(79|101)+Pfam_TrkH(140|498)+	7470104,A0A2K1X091,A0A2K1X091_POPTR,AI167044,B9IN02,B9IN02_POPTR,EEF03794.1,POPTRDRAFT_669794,POPTR_0018s13210,POPTR_0018s13210.1,POPTR_0018s13210g,POPTR_018G132200,PUT-157a-Populus_trichocarpa-21467,Sodium transporter HKT1,Sodium transporter family protein,Sodium transporter hkt1-like protein,UPI000193C2D4,Uncharacterized protein,XM_002325193,XM_002325193.1,XP_002325229,XP_002325229.1,pop:7470104
Poyun26324
#node	identifier	ID	domain_summary_url	annotation	other_names_and_aliases
POPTR_0003s13470.1	3694.POPTR_0003s13470.1	Poyun19129	Cation/h(+) antiporter 18; Uncharacterized protein; Cation proton exchanger	https://smart.embl.de/smart/DDvec.cgi?smart=803:Pfam_Na_H_Exchanger(40|430)+	7458216,A0A2K2B6K6,A0A2K2B6K6_POPTR,B9GX48,B9GX48_POPTR,CN518049,Cation proton exchanger,Cation/H(+) antiporter 18,EEE79516.1,Na_H_Exchanger domain-containing protein,POPTRDRAFT_799985,POPTR_0003s13470,POPTR_0003s13470.1,POPTR_0003s13470g,POPTR_003G134900,UPI0001D48280,Uncharacterized protein,XM_002304501,XM_002304501.1,XP_002304537,XP_002304537.1,XP_002304537.2,pop:7458216
POPTR_0004s23680.1	3694.POPTR_0004s23680.1	Poyun07657	Chloride channel protein clc-c; Chloride channel protein; Cl-channel clc-7	https://smart.embl.de/smart/DDvec.cgi?smart=743:TRANS(56|78)+Pfam_Voltage_CLC(115|532)+CBS(570|623)+CBS(681|732)+	18098357,A0A2K2AYW0,A0A2K2AYW0_POPTR,B9N0H5_POPTR,CN521261,Chloride channel 7,Chloride channel protein,Chloride channel protein CLC-c,Cl-channel clc-7,EEE77376.1,POPTRDRAFT_810626,POPTR_0004s23680,POPTR_0004s23680.1,POPTR_004G228300,UPI0001D44D50,XM_002328691,XM_002328691.1,XP_002328727,XP_002328727.1,XP_006385076,pop:18098357
POPTR_0005s04660.1	3694.POPTR_0005s04660.1	Poyun14905	Sodium/hydrogen exchanger 2 isoform x1; Sodium proton exchanger; Belongs to the monovalent cation:proton antiporter 1 (CPA1) transporter (TC 2.A.36) family	https://smart.embl.de/smart/DDvec.cgi?smart=544:Pfam_Na_H_Exchanger(25|444)+	7492110,B9H636,B9MZL2,B9MZL2_POPTR,CV228642,EEE76465.1,POPTRDRAFT_595505,POPTR_0005s04660,POPTR_0005s04660.1,POPTR_0005s04660g,POPTR_005G045100,PUT-157a-Populus_trichocarpa-21086,Pth.2612,Sodium proton exchanger,Sodium/hydrogen exchanger,Sodium/hydrogen exchanger 2 isoform X1,UPI000193C881,XM_002307158.2,XM_002328349,XM_002328349.1,XP_002307194,XP_002307194.2,XP_002328385,XP_002328385.1,pop:74921…
POPTR_0006s11590.1	3694.POPTR_0006s11590.1	Poyun06486	Pleiotropic drug resistance protein 2; ABC transporter family protein; Belongs to the ABC transporter superfamily. ABCG family. PDR (TC 3.A.1.205) subfamily	https://smart.embl.de/smart/DDvec.cgi?smart=1463:Pfam_ABC_trans_N(9|165)+AAA(199|424)+Pfam_ABC2_membrane(525|738)+Pfam_PDR_assoc(743|809)+AAA(898|1090)+Pfam_ABC2_membrane(1186|1400)+TRANS(1433|1455)+	18100058,A0A2K2A0J8,A0A2K2A0J8_POPTR,B9MTQ1_POPTR,EEE72086.1,POPTRDRAFT_589576,POPTR_0006s11590,POPTR_0006s11590.1,POPTR_006G115000,Pleiotropic drug resistance protein 2,Predicted protein,UPI0001D47B50,Uncharacterized protein,XM_002326380,XM_002326380.1,XP_002326416,XP_002326416.1,XP_006381302,pop:18100058
POPTR_0006s15950.1	3694.POPTR_0006s15950.1	Poyun33742	K transporter family protein	https://smart.embl.de/smart/DDvec.cgi?smart=848:Pfam_Ion_trans_2(203|303)+cNMP(381|487)+ANK(515|544)+ANK(559|588)+ANK(590|619)+ANK(623|652)+Pfam_KHA(772|835)+	7497636,B9H988,B9H988_POPTR,EEE91836.1,K transporter family protein,POPTRDRAFT_561123,POPTR_0006s15950,POPTR_0006s15950.1,POPTR_0006s15950g,Predicted protein,UPI0001938328,XM_002308277,XM_002308277.1,XP_002308313,XP_002308313.1
POPTR_0006s26600.1	3694.POPTR_0006s26600.1	Poyun05097	Potassium channel akt1 isoform x1; Uncharacterized protein	https://smart.embl.de/smart/DDvec.cgi?smart=706:Pfam_Ion_trans_2(36|133)+cNMP(211|333)+ANK(361|390)+ANK(394|423)+ANK(427|456)+ANK(458|487)+ANK(491|520)+Pfam_KHA(637|700)+	7471573,A0A3N7GND9,A0A3N7GND9_POPTR,B9H9S5,B9H9S5_POPTR,EEE93126.1,POPTRDRAFT_418518,POPTR_0006s26600,POPTR_0006s26600.1,POPTR_0006s26600g,POPTR_006G249900,Potassium channel,Potassium channel AKT1 isoform X1,Predicted protein,UPI0001D4B1B5,Uncharacterized protein,XM_002309567,XM_002309567.1,XP_002309603,XP_002309603.1,XP_002309603.2,XP_024459226,pop:7471573
POPTR_0013s12880.1	3694.POPTR_0013s12880.1	Poyun25252	Uncharacterized protein	https://smart.embl.de/smart/DDvec.cgi?smart=273:ChtBD1(27|58)+Pfam_Glyco_hydro_19(75|226)+Pfam_Glyco_hydro_19(220|273)+	18104572,3.2.1.14,A0A2K1Y4T6,A0A2K1Y4T6_POPTR,B9N604,B9N604_POPTR,BU877176,CK114083,Chitin-binding type-1 domain-containing protein,Chitinase ,DN491857,DN501799,EC 3.2.1.14,EEF09396.1,Endochitinase PR4,POPTRDRAFT_1116408,POPTR_0013s12880,POPTR_0013s12880.1,POPTR_0013s12880g,POPTR_013G125100,PUT-157a-Populus_trichocarpa-18405,Predicted protein,Pth.12336,UPI000193D7CD,Uncharacterized protein,XM_002…
POPTR_0014s12700.1	3694.POPTR_0014s12700.1	Poyun26324	Kup system potassium uptake protein; Belongs to the HAK/KUP transporter (TC 2.A.72.3) family	https://smart.embl.de/smart/DDvec.cgi?smart=774:Pfam_K_trans(65|636)+COIL(683|712)+	7491314,B9I9U3,B9I9U3_POPTR,DT518389,EEE98670.1,KUP system potassium uptake protein,POPTRDRAFT_774816,POPTR_0014s12700,POPTR_0014s12700.1,POPTR_0014s12700g,POPTR_014G132500,Potassium transporter,Potassium transporter 5,Predicted protein,UPI000193AF1F,XM_002320319,XM_002320319.1,XM_002320319.2,XP_002320355,XP_002320355.1,pop:7491314
POPTR_0018s01360.1	3694.POPTR_0018s01360.1	Poyun33724	Potassium channel akt1 isoform x1; Uncharacterized protein	https://smart.embl.de/smart/DDvec.cgi?smart=714:Pfam_Ion_trans_2(34|133)+cNMP(211|331)+ANK(359|388)+ANK(392|421)+ANK(425|454)+ANK(456|485)+ANK(489|518)+Pfam_KHA(645|708)+	7459010,A0A2K1WV64,A0A2K1WV64_POPTR,B9IKT9,B9IKT9_POPTR,EEF03410.1,POPTRDRAFT_260956,POPTR_0018s01360,POPTR_0018s01360.1,POPTR_0018s01360g,POPTR_018G031600,Potassium channel,Potassium channel AKT1 isoform X1,Predicted protein,UPI0001D47751,Uncharacterized protein,XM_002324809,XM_002324809.1,XP_002324845,XP_002324845.1,XP_002324845.2,XP_024445441,pop:7459010
POPTR_0018s06510.1	3694.POPTR_0018s06510.1	Poyun34178	Potassium channel akt1; K transporter family protein	https://smart.embl.de/smart/DDvec.cgi?smart=877:Pfam_Ion_trans_2(205|304)+cNMP(382|499)+ANK(527|556)+ANK(560|589)+ANK(593|622)+ANK(624|653)+ANK(657|686)+Pfam_KHA(804|867)+	18107645,B9NAU6_POPTR,BI139469,CK101927,EEE70684.1,POPTRDRAFT_828737,POPTR_0018s06510,POPTR_0018s06510.1,POPTR_018G071400,PUT-157a-Populus_trichocarpa-17417,PUT-157a-Populus_trichocarpa-3870,Potassium channel,Potassium channel AKT1,Predicted protein,Pth.11935,U5FIL2,U5FIL2_POPTR,UPI0001D474EF,Uncharacterized protein,XM_002332346,XM_002332346.1,XM_006371877.1,XP_002332383,XP_002332383.1,XP_0063719…
POPTR_0025s00500.1	3694.POPTR_0025s00500.1	Poyun34597	Cbl-interacting serine/threonine-protein kinase 23 isoform x1; Belongs to the protein kinase superfamily	https://smart.embl.de/smart/DDvec.cgi?smart=473:S_TKc(26|281)+Pfam_NAF(328|388)+	18111065,2.7.11.1,A0MNL1_POPTR,ABJ91231.1,B9IMQ8_POPTR,BI135867,CK091205,CV255221,DQ997714,DT478649,DT490970,DT509170,EEF03750.1,Non-specific serine/threonine protein kinase,POPTRDRAFT_259463,POPTR_0025s00500,POPTR_0025s00500.1,POPTR_0025s00500.2,POPTR_0025s00500g,PUT-157a-Populus_trichocarpa-15937,PUT-157a-Populus_trichocarpa-17147,PUT-157a-Populus_trichocarpa-27754,PUT-157a-Populus_trichocarpa-…
Poyun26197
#node	identifier	ID	domain_summary_url	annotation	other_names_and_aliases
POPTR_0002s23240.1	3694.POPTR_0002s23240.1	Poyun10382	Galactolipase dongle, chloroplastic; Uncharacterized protein	https://smart.embl.de/smart/DDvec.cgi?smart=405:Pfam_Lipase_3(135|294)+	7489917,A0A2K2BN55,A0A2K2BN55_POPTR,B9GU83,B9GU83_POPTR,EEE80910.1,Galactolipase DONGLE,Galactolipase DONGLE, chloroplastic,Lipase_3 domain-containing protein,POPTRDRAFT_409380,POPTR_0002s23240,POPTR_0002s23240.1,POPTR_0002s23240g,POPTR_002G231600,Predicted protein,UPI0001D49EE1,Uncharacterized protein,XM_002301601,XM_002301601.1,XP_002301637,XP_002301637.1,XP_002301637.2,chloroplastic,pop:7489917
POPTR_0003s01270.1	3694.POPTR_0003s01270.1	Poyun17965	Potassium channel akt2/3; Potassium channel family protein; Potassium transport 2/3	https://smart.embl.de/smart/DDvec.cgi?smart=848:Pfam_Ion_trans(78|328)+ANK(492|524)+ANK(575|604)+ANK(608|639)+ANK(640|668)+ANK(672|701)+Pfam_KHA(762|834)+	18096622,A0A2K2B061,A0A2K2B061_POPTR,AKT2/3,POPTR_0003s01270,POPTR_0003s01270.1,POPTR_003G018800,Potassium channel,Potassium channel AKT2/3,Potassium transport 2/3,UPI0001D470C8,Uncharacterized protein,XP_006385212,pop:18096622,potassium transport 2/3
POPTR_0005s09110.1	3694.POPTR_0005s09110.1	Poyun29550	F-box and leucine-rich repeat protein 2/20; Uncharacterized protein	https://smart.embl.de/smart/DDvec.cgi?smart=406:LRR(97|122)+LRR(123|148)+LRR(149|174)+LRR(175|200)+LRR(201|226)+LRR(228|253)+LRR(254|279)+LRR(281|306)+LRR(307|332)+LRR(335|360)+LRR(361|386)+	7477149,B9H5N9,B9H5N9_POPTR,EEE94146.1,F-box and leucine-rich repeat protein 2/20,F-box/LRR-repeat protein 4,POPTRDRAFT_801029,POPTR_0005s09110,POPTR_0005s09110.1,POPTR_0005s09110g,POPTR_005G088800,Predicted protein,UPI0001937A27,Uncharacterized protein,XM_002307114,XM_002307114.1,XM_002307114.2,XP_002307150,XP_002307150.1,pop:7477149
POPTR_0006s06160.1	3694.POPTR_0006s06160.1	Poyun07013	Cbl-interacting serine/threonine-protein kinase 23; Belongs to the protein kinase superfamily	https://smart.embl.de/smart/DDvec.cgi?smart=464:S_TKc(18|273)+Pfam_NAF(320|380)+	18099904,2.7.11.1,A0MNL0_POPTR,ABJ91230.1,B9N707,B9N707_POPTR,BI138569,CK112958,CN523595,CV262327,CV267445,DQ997713,DT489635,DT518158,DT520488,DT520919,EEF10120.1,Non-specific serine/threonine protein kinase,POPTRDRAFT_1117122,POPTR_0006s06160,POPTR_0006s06160.1,POPTR_0006s06160g,POPTR_006G062800,PUT-157a-Populus_trichocarpa-19030722,Pth.10635,UPI000193DE50,XM_002331023,XM_002331023.1,XM_00638102…
POPTR_0006s24650.1	3694.POPTR_0006s24650.1	Poyun05299	K(+) efflux antiporter 6; Uncharacterized protein; Potassium efflux antiporter	https://smart.embl.de/smart/DDvec.cgi?smart=590:SIGNAL(1|24)+Pfam_Na_H_Exchanger(161|533)+	7462263,B9HDN8_POPTR,DT472646,EEE92089.1,K(+) efflux antiporter 6,Na_H_Exchanger domain-containing protein,POPTRDRAFT_416120,POPTR_0006s24650,POPTR_0006s24650.1,POPTR_0006s24650.2,POPTR_0006s24650.3,POPTR_0006s24650.4,POPTR_006G230400,PUT-157a-Populus_trichocarpa-15563,Potassium efflux antiporter,U5GEG0,U5GEG0_POPTR,UPI0001D4676E,UPI0001D4676F,UPI0001D46770,UPI0001D46771,XM_002308530,XM_002308530…
POPTR_0007s07270.1	3694.POPTR_0007s07270.1	Poyun14475	annotation not available	https://smart.embl.de/smart/DDvec.cgi?smart=220:LRR(87|112)+LRR(113|138)+LRR(139|164)+LRR(166|191)+LRR(192|217)+	A0A2K1ZQT6,A0A2K1ZQT6_POPTR,BI120974,POPTR_0007s07270,POPTR_0007s07270.1,POPTR_007G075600,PUT-157a-Populus_trichocarpa-7901,UPI0001D4658A,Uncharacterized protein
POPTR_0009s08430.1	3694.POPTR_0009s08430.1	Poyun38600	K(+) efflux antiporter 3, chloroplastic; Uncharacterized protein; Potassium efflux antiporter	https://smart.embl.de/smart/DDvec.cgi?smart=819:Pfam_Na_H_Exchanger(122|509)+Pfam_TrkA_N(539|664)+	7469675,A0A2K1Z4Q1,A0A2K1Z4Q1_POPTR,B9HN64_POPTR,CV257778,EEE87905.1,K(+) efflux antiporter 3,K(+) efflux antiporter 3, chloroplastic,POPTRDRAFT_202307,POPTR_0009s08430,POPTR_0009s08430.1,POPTR_0009s08430.2,POPTR_0009s08430.3,POPTR_0009s08430.4,POPTR_009G080800,Potassium efflux antiporter,RCK N-terminal domain-containing protein,UPI0001D48DA7,UPI0001D48DA8,UPI0001D48DA9,UPI0001D48DAA,XM_002313914…
POPTR_0014s14180.1	3694.POPTR_0014s14180.1	Poyun26197	Kup system potassium uptake protein; Belongs to the HAK/KUP transporter (TC 2.A.72.3) family	https://smart.embl.de/smart/DDvec.cgi?smart=784:Pfam_K_trans(28|602)+	7466311,B9IA73,B9IA73_POPTR,CV248397,DT495477,EEE98741.1,KUP system potassium uptake protein,POPTRDRAFT_572873,POPTR_0014s14180,POPTR_0014s14180.1,POPTR_0014s14180g,POPTR_014G144900,PUT-157a-Populus_trichocarpa-29099,Potassium transporter,Potassium transporter 4,Predicted protein,UPI0001D49D98,XM_002320390,XM_002320390.1,XM_002320390.2,XP_002320426,XP_002320426.1,XP_002320426.2,pop:7466311
POPTR_0018s05100.1	3694.POPTR_0018s05100.1	Poyun33976	K(+) efflux antiporter 6 isoform x2; K+ efflux antiporter family protein; Potassium efflux antiporter	https://smart.embl.de/smart/DDvec.cgi?smart=580:SIGNAL(1|24)+Pfam_Na_H_Exchanger(161|533)+	7463748,B9INJ5,B9INJ5_POPTR,EEF03328.1,K(+) efflux antiporter 6 isoform X2,K+ efflux antiporter family protein,Na_H_Exchanger domain-containing protein,POPTRDRAFT_260343,POPTR_0018s05100,POPTR_0018s05100.1,POPTR_0018s05100.2,POPTR_0018s05100g,POPTR_018G054100,Potassium efflux antiporter,UPI0001D48CFC,UPI0001D48CFD,XM_002324727,XM_002324727.1,XM_002324727.2,XP_002324763,XP_002324763.1,XP_002324763…
POPTR_0018s13210.1	3694.POPTR_0018s13210.1	Poyun34689	Sodium transporter family protein; Sodium transporter hkt1-like protein	https://smart.embl.de/smart/DDvec.cgi?smart=506:TRANS(7|29)+TRANS(79|101)+Pfam_TrkH(140|498)+	7470104,A0A2K1X091,A0A2K1X091_POPTR,AI167044,B9IN02,B9IN02_POPTR,EEF03794.1,POPTRDRAFT_669794,POPTR_0018s13210,POPTR_0018s13210.1,POPTR_0018s13210g,POPTR_018G132200,PUT-157a-Populus_trichocarpa-21467,Sodium transporter HKT1,Sodium transporter family protein,Sodium transporter hkt1-like protein,UPI000193C2D4,Uncharacterized protein,XM_002325193,XM_002325193.1,XP_002325229,XP_002325229.1,pop:7470104
POPTR_0025s00500.1	3694.POPTR_0025s00500.1	Poyun34597	Cbl-interacting serine/threonine-protein kinase 23 isoform x1; Belongs to the protein kinase superfamily	https://smart.embl.de/smart/DDvec.cgi?smart=473:S_TKc(26|281)+Pfam_NAF(328|388)+	18111065,2.7.11.1,A0MNL1_POPTR,ABJ91231.1,B9IMQ8_POPTR,BI135867,CK091205,CV255221,DQ997714,DT478649,DT490970,DT509170,EEF03750.1,Non-specific serine/threonine protein kinase,POPTRDRAFT_259463,POPTR_0025s00500,POPTR_0025s00500.1,POPTR_0025s00500.2,POPTR_0025s00500g,PUT-157a-Populus_trichocarpa-15937,PUT-157a-Populus_trichocarpa-17147,PUT-157a-Populus_trichocarpa-27754,PUT-157a-Populus_trichocarpa-…
